# Supplementary material for: Differential regulation of the c-Myc/Lin28 axis discriminates subclasses of rearranged MLL leukemia
Source: Oncotarget. 2016 Mar 19;7(18):25208–23. doi: 10.18632/oncotarget.8199 (PMC5041898; doi:10.18632/oncotarget.8199)
Supplement: Supplementary file 2 [file oncotarget-07-25208-s002.xlsx]

## Sheet: Sheet1
	Log2FC							COUNTS PER MILLION
ID	MLLAF9	MLLENL	MLLAF1p	MLLGAS7	MLLAF6	Cluster		BM_1	BM_2	MLL_AF1p_1	MLL_AF1p_2	MLL_AF6_1	MLL_AF6_2	MLL_AF9_1	MLL_AF9_2	MLL_ENL_1	MLL_ENL_2	MLL_GAS7_1	MLL_GAS7_2		Dimer ave	Nuclear Ave	fold change (nuc/dimer)
1700010I14Rik	0.415449	0.411481	-0.184551	-0.339419	0.078401	1		4.12942	5.17607	4.54667	3.40128	4.94213	4.99473	6.30657	6.77171	6.56491	6.47195	2.82893	4.10647		4.1367	6.52879	1.57826
1700012B15Rik	0.359623	-0.275614	-0.738434	-0.600803	0.279767	1		8.14305	8.76481	5.08157	4.25161	10.4444	10.5097	10.7486	11.5119	6.53409	7.08567	5.71444	4.75316		6.79248	8.97006	1.32059
1700019G17Rik	0.212363	-0.016142	-0.086775	-0.271159	0.324686	1		1.62089	1.58733	1.66414	1.24005	2.37222	2.15051	2.08391	1.95025	1.4486	1.70168	1.21644	1.09937		1.62379	1.79611	1.10612
1700023L04Rik	0.193467	0.213128	-0.068794	-0.364241	-0.206533	1		0.463112	0.621128	0.267451	0.673171	0.395371	0.277485	0.822597	0.704258	0.431497	1.14375	0.169736	0.226341		0.334926	0.775525	2.31551
1700066B19Rik	0.666679	0.240692	-0.11071	-0.57221	0.518484	1		0.887631	0.897185	0.83207	0.673171	1.54854	1.87302	2.16617	1.8419	1.35613	1.11585	0.254604	0.29101		0.912069	1.62002	1.7762
1700094D03Rik	0.285929	0.243841	0.001427	-0.242957	-0.192595	1		1.69808	2.03592	2.10989	1.62978	1.97685	1.04057	2.79683	2.19403	2.55816	2.23171	1.13157	1.71372		1.6004	2.44518	1.52786
1700097N02Rik	-0.730646	0.813459	-0.928071	-0.883806	0.281211	1		0.964817	0.897185	0.0297168	0	1.54854	1.14463	0.191939	0.135434	1.94173	2.84543	0.0282893	0.0646688		0.469306	1.27863	2.72452
2010015L04Rik	0.891206	0.108881	-0.152359	-0.39703	0.093206	1		0.849039	1.03521	1.0698	0.425161	0.790741	1.35274	2.52263	2.6816	1.0171	1.17165	0.367761	0.582019		0.764704	1.84824	2.41694
2010016I18Rik	0.156568	-0.086896	-0.450134	-0.312572	-0.299487	1		0.771853	0.931693	0.356602	0.3543	0.593056	0.416228	1.26131	0.866779	0.678066	0.808994	0.367761	0.614354		0.450383	0.903788	2.00671
2210408I21Rik	0.341304	0.029049	-0.049771	-0.200308	-0.159546	1		2.084	2.82958	2.19904	2.4801	2.10864	2.08114	3.40007	3.35877	2.40405	2.65015	1.75394	2.26341		2.14771	2.95326	1.37507
2310034G01Rik	0.068128	-0.038696	-0.340265	-0.159004	0.087453	1		0.57889	0.552114	0.118867	0.3543	0.494213	0.832455	0.767757	0.51465	0.462318	0.585823	0.480918	0.323344		0.434016	0.582637	1.34243
2310045N01Rik	0.010848	-0.080819	-0.16255	-0.439693	-0.086932	1		28.0569	27.3296	24.7541	24.5176	25.6003	26.4305	26.2408	29.5788	23.3316	28.9285	19.9722	20.3383		23.6022	27.0199	1.14481
2410006H16Rik	0.27578	0.277135	-0.044672	-0.116303	-0.133752	1		31.9547	32.7128	31.1729	31.4619	28.1372	30.6274	42.0895	36.6214	38.5881	40.1986	29.336	30.168		30.1506	39.3744	1.30593
2410016O06Rik	-0.05816	-0.03077	-0.413631	-0.408975	-0.324532	1		53.2965	52.8304	43.0002	36.1741	40.9538	43.3917	51.9607	49.8939	53.6597	50.1855	41.8964	37.5403		40.4928	51.425	1.26998
2410018M08Rik	0.651286	0.13544	-0.448842	-0.219456	-0.155699	1		0.926224	0.621128	0.386318	0.21258	0.560109	0.624341	1.89197	1.67938	1.1712	0.725305	0.367761	0.679023		0.471689	1.36697	2.89803
2610015P09Rik	0.428542	0.324162	-0.175126	-0.404755	-0.416461	1		5.40297	4.24438	3.92262	4.39333	3.3277	3.39919	6.44367	7.23218	6.47245	6.1093	2.65919	4.1388		3.64014	6.5644	1.80334
2610018G03Rik	0.110296	-0.209105	-0.793452	-0.269276	-0.096164	1		129.556	142.169	83.4745	72.4544	117.656	136.419	150.535	142.937	127.168	107.624	110.074	115.046		105.854	132.066	1.24763
2700038G22Rik	0.536837	0.190982	-0.39441	0.065021	-0.25269	1		4.05223	4.38241	3.38771	2.55096	3.3936	3.36451	6.80013	6.33832	5.0855	4.82607	4.58286	4.33281		3.60208	5.7625	1.59977
2810025M15Rik	0.122308	0.3865	-1.25617	0.444327	-0.761323	1		8.60617	8.83383	2.34763	3.79101	3.95371	5.51502	9.70664	9.4533	11.8353	11.577	11.0328	13.4188		6.67649	10.6431	1.59411
2810047C21Rik1	-0.026398	0.286921	-0.356056	0.040603	0.11186	1		1.15778	1.06972	0.594336	0.708601	1.28495	1.28337	0.904856	1.24599	1.23285	1.92485	0.990125	1.35805		1.03657	1.32714	1.28031
3110001I22Rik	0.484591	0.224524	-0.175943	-0.098796	-0.104059	1		7.79572	9.52397	8.61787	6.4837	8.171	7.80427	13.6825	11.3494	11.3114	9.26159	8.11903	7.92193		7.85296	11.4012	1.45184
3110007F17Rik	0.178349	0.049494	-0.918884	0.073107	-0.210614	1		0.733261	1.10423	0.0297168	0	0.691899	0.624341	1.06938	1.27308	1.07874	0.892683	0.905257	1.1317		0.56382	1.07847	1.91279
3110045C21Rik	0.010555	0.148995	-0.336456	-0.352221	-0.126845	1		1.69808	2.20846	1.36697	1.31091	1.77917	1.63022	1.83713	2.11277	2.37323	2.17591	1.07499	1.55205		1.45239	2.12476	1.46295
4930422G04Rik	0.417025	0.344259	-0.397141	-0.231161	-0.130161	1		13.2373	15.3557	12.3028	8.92837	13.6403	12.3134	20.4278	18.419	19.8488	16.9889	10.5802	13.4834		11.8747	18.9211	1.59339
4930483K19Rik	0.272316	0.300039	-0.260551	0.018592	-0.134139	1		0.926224	0.448593	0.356602	0.460591	0.658951	0.416228	1.42583	0.650084	0.955457	1.19954	0.707232	0.711357		0.551827	1.05773	1.91678
4930486L24Rik	-0.225555	0.568274	-0.488859	-0.475291	-0.578233	1		0.694668	0.793664	0.237734	0.24801	0.197685	0.138743	0.685497	0.297955	1.38695	1.78537	0.282893	0.226341		0.221901	1.03894	4.68201
4930562F07Rik	0.107864	0.498416	-0.152473	-0.108745	-0.099109	1		0.154371	0.207043	0.0891504	0.03543	0.0658951	0.138743	0.246779	0.297955	0.554781	0.781098	0.0282893	0.161672		0.0865299	0.470153	5.43342
4932438A13Rik	0.032817	-0.066252	-0.368803	-0.421685	-0.021982	1		70.8947	58.5586	53.1039	46.6968	65.8292	61.6364	73.2659	59.2118	69.3785	54.1747	47.4411	48.6956		53.9005	64.0077	1.18752
4933403G14Rik	-0.053142	0.332996	-0.142155	-1.20954	-0.075224	1		2.084	1.24226	1.51556	1.31091	1.25201	1.80365	1.53551	1.59812	2.58898	2.12012	0.141446	0.161672		1.03087	1.96068	1.90196
4933404O12Rik	0.162807	0.202359	-0.432215	-0.408174	0.196144	1		17.907	14.631	11.9759	11.6211	16.3749	21.1929	16.8906	19.7734	17.2907	20.448	12.419	11.6081		14.1986	18.6007	1.31003
4933427D14Rik	0.287023	0.281414	-0.285862	-0.188433	-0.215802	1		10.0341	10.0761	8.76645	7.36945	8.40163	8.63672	13.6277	11.3494	13.9928	10.8796	8.76968	8.63329		8.42954	12.4624	1.47842
4933431E20Rik	0.30072	0.211632	-0.169628	-0.248247	-0.04009	1		0.57889	0.4831	0.297168	0.425161	0.527161	0.450913	0.904856	0.866779	0.708887	0.83689	0.254604	0.323344		0.379725	0.829353	2.18409
5033406O09Rik	0.377529	0.282157	-0.392207	-0.851361	0.501644	1		3.7049	3.93381	2.79338	2.55096	6.06235	5.58439	5.45656	5.06524	4.83893	4.88186	1.72565	1.61672		3.38891	5.06064	1.4933
5430416N02Rik	0.331167	0.106537	-0.517766	-0.375006	-0.359637	1		3.31897	3.72677	2.97168	1.34634	2.89939	2.15051	5.1001	4.27972	3.94511	3.7939	2.29143	2.68376		2.39052	4.27971	1.79029
8430410A17Rik	0.819118	-0.025936	-1.00072	-1.27196	-0.015951	1		5.7889	5.14156	2.40706	2.05494	5.89761	4.89067	9.81632	10.9973	4.86975	5.83034	2.09341	1.26104		3.10079	7.87841	2.54078
9130019O22Rik	0.046312	-0.153799	-0.492149	0.086668	0.381326	1		3.55053	2.82958	2.08018	1.87779	4.57971	4.3357	3.64684	3.00664	2.74309	2.78963	3.30985	3.58912		3.29539	3.04655	0.924488
9430020K01Rik	-0.156309	-0.00028	-1.42171	-0.563017	-0.617013	1		12.697	8.6958	2.76366	3.96817	7.18257	6.06999	9.15824	9.83252	10.2018	11.1864	7.27035	6.56389		5.63644	10.0948	1.79098
A430033K04Rik	0.29184	0.047901	-0.076284	-0.086611	-0.027824	1		6.48357	5.17607	5.85421	5.10193	6.16119	5.23753	7.84209	6.88005	6.31834	5.80244	5.43154	5.43218		5.53643	6.71073	1.2121
Abca2	0.09733	0.183201	-0.082939	-0.204449	0.288081	1		92.7768	79.953	83.5339	79.4342	109.649	101.698	93.8857	91.0388	102.573	93.8154	75.985	73.6578		87.3264	95.3282	1.09163
Abcc4	0.008944	0.028253	-0.355739	-0.255736	-0.497468	1		76.9924	74.1558	60.3548	57.3258	51.9913	54.4911	74.2531	77.8475	78.7173	75.4596	61.6989	64.5718		58.4056	76.5694	1.31099
Abcg2	-0.063495	0.112203	-2.40218	-1.50538	-1.63044	1		8.18165	6.86692	0.445752	0.779461	1.91096	1.59554	7.73241	6.5821	9.36964	7.05777	2.29143	1.71372		1.45614	7.68548	5.27797
Acin1	0.350492	0.180017	-0.189339	-0.139232	-0.043155	1		173.281	164.081	180.44	115.183	177.554	149.807	221.196	209.49	215.224	167.239	139.296	166.846		154.855	203.287	1.31276
Acpl2	0.397159	0.694878	-0.063598	-0.542827	0.030821	1		46.1568	52.0713	55.5704	38.3353	45.1382	55.2542	62.5996	67.392	81.7994	78.4445	32.8156	33.9835		43.5162	72.5589	1.6674
Acrbp	-0.00301	0.182066	0.091767	-0.220127	-0.533957	1		1.46652	1.51831	1.75329	1.55892	0.922532	0.520285	1.80971	1.16473	1.47942	2.17591	1.24473	1.0347		1.17241	1.65744	1.41371
Adamts1	1.30488	1.77175	-0.640399	-0.707313	-0.038568	1		0.656075	0.655636	0.0891504	0.03543	0.461266	0.763084	2.74199	3.44003	4.31497	4.99345	0.0282893	0		0.229537	3.87261	16.8714
Adamts3	0.376803	0.348941	-1.28243	-0.891839	-0.984226	1		1.50511	1.51831	0.0297168	0.03543	0.296528	0.242799	2.16617	2.35655	2.24995	2.14802	0.480918	0.226341		0.218622	2.23017	10.201
Adcy3	-0.655909	0.905582	-0.338088	-0.704735	0.128133	1		6.44498	4.31339	2.31791	5.7751	5.69993	6.24341	2.46779	3.62963	7.36626	14.534	2.65919	3.16877		4.31072	6.99942	1.62372
Adhfe1	-0.054487	0.088155	-0.788331	-0.649301	0.168334	1		3.58912	4.831	1.87216	2.16123	4.64561	5.0641	3.56459	4.46933	3.6369	5.43979	2.34801	2.29574		3.06448	4.27765	1.39588
Agbl5	0.111656	-0.003818	-0.319415	-0.59018	-0.205672	1		11.6936	8.6958	8.11269	7.83004	9.15942	8.25518	9.48728	12.7037	8.75322	11.577	6.53483	6.33754		7.70495	10.6303	1.37967
Agrn	0.151934	-0.02719	-0.280396	-0.573091	-0.540216	1		8.9535	5.14156	5.05186	6.20026	4.31613	4.75193	7.48563	8.39692	6.31834	7.47622	4.35655	4.46215		4.85648	7.41928	1.52771
Aifm1	0.295312	0.050683	-0.267438	-0.005388	0.086222	1		76.0662	83.3692	73.3411	58.7784	84.0163	85.3614	97.8616	98.2439	87.0698	78.1377	78.1916	80.642		76.7218	90.3282	1.17735
Aim1l	0.062527	0.030878	-0.225931	-0.333051	-0.475373	1		1.042	0.72465	0.653769	0.566881	0.362423	0.346856	0.850016	1.08347	0.955457	0.892683	0.537496	0.452682		0.486685	0.945407	1.94255
Ak1	0.03059	0.426775	-1.18732	0.040666	0.039328	1		2.70149	2.48451	0.624053	0.531451	3.13002	2.25457	2.55005	2.78994	4.28414	3.37546	2.77235	2.61909		1.98859	3.2499	1.63427
Akap11	0.163075	0.175233	-0.346932	-0.250694	0.171158	1		50.8266	43.2719	38.3049	35.2529	51.3652	54.838	56.9237	48.675	55.5706	50.9387	40.0011	38.769		43.0885	53.027	1.23065
Aldh7a1	0.50017	-0.30927	-0.464812	-0.688729	-0.301593	1		19.2577	15.1831	11.649	12.7548	13.9698	13.5968	24.486	25.0553	13.6846	13.725	10.3256	10.2823		12.0964	19.2377	1.59037
Alg2	0.286089	0.193292	-0.185594	-0.184093	0.147564	1		42.1818	43.1684	38.6318	36.1741	46.0936	48.6639	51.9333	52.5755	50.7008	47.1727	39.803	35.0828		40.7416	50.5956	1.24187
Alg5	0.047781	0.00867	-0.426993	-0.126285	-0.140832	1		39.6347	44.2036	33.6097	28.2377	36.8683	38.9867	44.338	42.3909	46.4167	37.939	40.1708	36.4732		35.7244	42.7711	1.19725
Ambp	0.424773	-0.033475	0.054884	-0.793493	-0.952948	1		0.694668	1.31127	0.921221	1.24005	0	0.0693713	1.53551	1.8419	1.35613	0.557927	0.0848679	0.226341		0.423642	1.32287	3.12261
Amotl2	0.168632	0.781414	-0.594858	0.168799	-0.272706	1		6.25201	5.52114	4.2495	2.86983	5.23866	4.16228	6.00495	7.47596	9.09225	12.5813	6.3368	7.1459		5.0005	8.7886	1.75755
Angel1	0.787295	0.49721	-0.555706	-0.461881	0.144646	1		5.2486	3.58874	2.64479	2.72811	4.7774	5.20285	8.17113	8.53235	6.65738	6.63933	3.05524	2.81309		3.53691	7.50005	2.12051
Ankrd28	-0.045287	-0.089362	-0.539548	-0.47925	-0.221179	1		165.37	176.642	141.601	93.0747	143.585	149.53	187.36	144.021	175.619	145.73	126.368	118.409		128.761	163.183	1.26733
Anks1	0.545264	0.696768	-0.1829	-0.780452	0.215618	1		82.5497	66.4952	74.7972	56.2629	89.4197	83.9739	117.357	101.061	129.202	113.622	40.9912	44.9448		65.0649	115.311	1.77224
Anks3	0.501827	-0.008311	-0.408673	-0.303934	0.275158	1		15.2827	15.6662	13.432	9.38896	22.4373	15.4351	25.9118	18.7441	18.7085	12.0512	11.8532	12.8368		14.2306	18.8539	1.32489
Anp32a	-0.029323	0.178642	-0.404498	-0.431485	-0.203232	1		325.259	354.768	273.87	239.401	287.5	302.91	329.697	336.608	380.888	389.042	240.035	263.687		267.9	359.059	1.34027
Apitd1	0.166087	0.287123	-0.122483	-0.089576	-0.104742	1		14.2021	16.2529	16.582	11.2313	14.1345	14.0477	16.8084	17.6064	18.4927	19.109	13.9183	14.5828		14.0828	18.0041	1.27845
Arap3	0.072297	-0.358935	-1.60093	-2.07028	-0.669769	1		112.922	115.012	41.2766	32.5248	78.6129	63.9256	120.839	118.911	88.2719	89.0172	26.3656	26.3849		44.8484	104.26	2.32472
Arhgap11a	0.305462	0.063598	-0.193459	-0.024517	0.024119	1		136.579	128.263	124.038	107.318	134.657	134.684	166.439	161.329	158.421	118.448	124.671	135.675		126.84	151.159	1.19173
Arhgap29	0.779004	0.012063	-1.30836	-0.341105	1.83081	1		2.46993	1.75986	0.267451	0.24801	9.02763	11.1341	4.05814	4.63185	1.91091	2.37119	1.30131	1.61672		3.93254	3.24302	0.824665
Arhgap4	0.163245	-0.132632	-0.329655	-0.602864	-0.542129	1		85.6371	90.1326	81.0674	58.3887	65.0385	55.0461	101.207	95.8603	82.6316	77.5239	53.3253	61.7264		62.4321	89.3057	1.43045
Arl4d	0.082507	-0.064774	-0.353775	-0.006249	-0.254988	1		0.617483	0.4831	0.178301	0.24801	0.494213	0.104057	0.822597	0.460476	0.462318	0.502134	0.537496	0.549685		0.35196	0.561881	1.59643
Armc10	0.279295	-0.067091	-0.151244	-0.075053	-0.060319	1		43.3782	42.9959	36.3734	41.2051	40.196	42.5593	50.5897	54.6612	40.0675	42.2909	41.8964	39.9977		40.3713	46.9023	1.16177
Armc3	-0.040523	0.172568	-0.470381	-0.310571	0.314344	1		1.08059	1.41479	0.713203	0.531451	1.64738	1.9424	1.17906	1.19182	1.4486	1.61799	0.622364	1.00237		1.07653	1.35936	1.26273
Armcx1	0.394741	-0.590772	-0.792636	-1.07888	-0.246205	1		3.89786	2.48451	1.63442	1.20462	2.56991	2.49737	4.49686	4.5235	1.41777	2.14802	1.38618	0.582019		1.64575	3.14654	1.91191
Arsg	-0.327056	1.06199	-0.481883	-0.226181	-0.273706	1		4.12942	3.72677	2.25848	2.79897	2.37222	3.78073	2.74199	3.11499	6.74984	11.828	3.90392	2.52208		2.9394	6.10872	2.07822
Ascc1	-0.011026	-0.010833	-0.066169	-0.481895	-0.153917	1		25.5869	25.0177	22.347	25.8994	21.383	23.8984	23.3069	26.8972	21.7289	28.4822	17.6242	18.0426		21.5324	25.1038	1.16586
Asun	0.151981	0.0755	-0.346533	-0.095367	-0.116029	1		46.3112	47.3438	41.4846	31.7453	45.3688	40.8944	53.3043	50.9774	50.7008	48.0933	43.1412	44.3951		41.1716	50.769	1.23311
Atad5	0.547332	0.327814	-0.311993	-0.090486	-0.082595	1		50.3634	49.6213	45.2884	34.8632	47.3456	46.9644	78.9693	68.0692	69.9024	56.0995	45.1214	48.6633		44.7077	68.2601	1.52681
Atg12	-0.189582	0.043055	-0.475082	-0.489104	0.062193	1		123.265	140.133	103.088	85.847	122.993	152.097	124.185	106.532	137.647	133.791	96.325	90.7627		108.519	125.539	1.15684
Atmin	0.293673	0.156811	-0.56498	0.187191	-0.089658	1		44.7675	36.2325	26.1508	27.9543	37.4284	38.5704	51.6316	48.1062	45.338	45.1921	47.1017	45.3975		37.1005	47.567	1.28211
Atp1b1	0.988133	-0.016381	-0.417437	-2.30701	-0.431405	1		10.5744	10.6627	11.6787	3.72015	8.46752	6.7637	17.5213	26.5722	8.78404	12.1907	1.27302	1.42271		5.5543	16.2671	2.92873
Atxn7l2	0.026958	-0.022726	-0.357622	-0.130747	-0.160243	1		6.05905	4.52043	4.48724	3.33042	4.67855	4.5785	5.20978	5.60697	5.05467	5.3282	4.86576	4.62382		4.42738	5.29991	1.19707
Avpr2	-0.031168	-0.030733	-0.302891	-0.376926	-0.297656	1		0.656075	0.586621	0.416035	0.21258	0.395371	0.242799	0.712917	0.460476	0.616424	0.557927	0.141446	0.355679		0.293985	0.586936	1.99648
BC018507	0.400786	0.234505	-0.13638	-0.099722	-0.179496	1		60.3975	49.2762	52.3016	47.2991	51.7606	44.8485	78.5031	66.9316	74.6797	54.7047	49.7043	52.5111		49.7375	68.7048	1.38135
BC029214	-0.079376	-0.00571	-0.208939	-0.590676	-0.132775	1		11.1533	12.8712	12.1542	8.36149	10.7409	10.9953	12.2841	10.3472	12.2052	11.7165	8.4585	6.82256		9.58883	11.6382	1.21373
BC030867	0.308744	0.191158	-0.432133	-0.206746	-0.075151	1		25.3168	25.6733	20.4452	16.8293	23.9858	24.3146	31.8893	31.7458	29.6808	28.8169	24.1591	19.7563		21.5817	30.5332	1.41477
BC053749	0.413374	0.335294	-0.166223	-0.206645	-0.050636	1		4.97845	4.55494	4.48724	3.79101	5.00803	4.12759	7.21143	6.14871	6.44163	6.1093	3.56445	4.42981		4.23469	6.47777	1.52969
BC068157	-0.048424	0.304474	-0.622262	-0.682587	-0.507945	1		2.35415	1.79437	0.683486	1.31091	1.3179	1.00588	1.48067	2.4649	1.91091	3.68232	0.990125	0.840695		1.02483	2.3847	2.32692
Bace1	0.788897	-0.836895	-0.389863	-0.106321	-0.11194	1		46.3112	43.0649	44.2483	23.4901	39.4053	43.1489	81.7387	74.1366	22.3762	26.7805	42.8866	39.9977		38.8628	51.258	1.31895
Bahd1	0.362684	0.188986	-0.128394	-0.073333	-0.058389	1		62.5587	52.7614	56.2242	49.106	56.1756	54.4911	76.6386	72.2135	68.0532	63.6874	58.87	50.6357		54.2504	70.1481	1.29304
Banp	0.213354	0.193576	-0.089041	0.016997	-0.368066	1		21.9206	22.1881	23.2088	18.1402	20.1639	13.5621	28.3796	23.078	28.6637	22.066	23.0558	21.5994		19.955	25.5468	1.28022
Bbs2	0.281997	-0.020467	-0.270302	-0.227329	0.111962	1		4.28379	3.3817	3.1797	2.8344	4.28318	4.16228	4.52428	5.22776	3.2054	4.32393	2.60261	3.65379		3.45266	4.32034	1.25131
Bbs9	0.08145	0.070844	0.10526	-0.485571	-0.023303	1		11.8094	12.1465	11.5004	14.42	10.082	13.458	11.297	14.1664	11.9278	13.3345	8.48679	8.05127		10.9997	12.6814	1.15288
Bcat2	0.065656	-0.011688	-0.188679	-0.350522	-0.03789	1		104.779	114.978	105.732	86.839	105.893	108.115	112.038	118.044	108.614	109.354	86.8198	85.1042		96.4173	112.012	1.16175
Bcl9	0.161934	-0.05135	-0.388776	-0.543012	-0.441818	1		21.226	16.5979	13.0754	15.3412	13.4097	13.9089	20.1536	22.4008	14.9791	21.4523	12.1078	13.2248		13.5113	19.7465	1.46148
Bdp1	0.383625	0.180566	-0.443267	-0.114234	-0.138626	1		57.1172	49.8973	43.9511	34.2254	53.0456	43.9814	77.516	62.706	76.7756	44.7736	46.8188	51.8967		45.6532	65.4428	1.43348
Blm	0.196986	0.181226	-0.448877	-0.159817	0.099879	1		61.5167	60.9396	46.804	42.3743	68.5968	62.781	71.5659	69.0985	70.7963	68.3181	50.5247	58.881		54.9936	69.9447	1.27187
Bod1l	0.268164	-0.009922	-0.308632	-0.205659	-0.105352	1		61.4009	52.4853	56.4916	35.0757	59.7669	45.9585	70.1126	67.4462	65.5567	47.5354	40.2557	58.2343		49.2971	62.6627	1.27112
Brca1	0.087446	0.038187	-0.519291	-0.344773	-0.28112	1		61.7483	58.248	47.5469	35.5718	52.7161	45.681	65.7803	61.8392	64.9094	58.3592	43.1695	50.8944		45.9299	62.722	1.3656
Brca2	0.549719	0.519068	-0.438154	-0.384696	-0.152648	1		27.6324	25.7768	22.8819	16.0144	24.7107	23.1353	39.1008	40.0072	40.4682	36.9348	18.1617	22.2784		21.1971	39.1277	1.8459
Brd3	0.335688	-0.057791	-0.594766	-0.229352	-0.15518	1		83.2444	81.2988	62.643	45.6339	79.4366	68.1226	108.007	100.167	84.9432	73.0605	71.289	68.7753		65.9834	91.5444	1.38739
Brd8	0.371159	0.10541	-0.122548	-0.085655	-0.164754	1		65.1444	65.5981	67.0708	52.8616	61.579	54.838	86.071	83.617	74.4948	66.3096	53.8628	69.228		59.9067	77.6231	1.29573
Bri3bp	0.021314	-0.179112	-0.637363	-0.435373	-0.323462	1		183.817	179.265	117.381	115.325	138.907	150.848	182.754	185.761	164.154	156.303	145.011	122.968		131.74	172.243	1.30745
Brpf3	-0.044113	-0.029665	-0.548256	-0.510788	-0.326753	1		15.1283	16.1493	12.0056	8.75122	14.2663	10.2669	17.2197	13.0559	16.7359	13.8645	11.2026	10.153		11.1076	15.219	1.37014
Bsg	-0.20926	0.308664	-0.093704	-0.266406	-0.090684	1		418.846	367.018	264.39	471.928	349.178	388.687	320.045	359.442	389.919	583.898	315.482	337.539		354.534	413.326	1.16583
Bsn	1.05757	-0.030165	-0.859848	-0.486018	0.701259	1		9.64817	7.55706	4.93299	3.64929	14.0686	15.1576	19.9343	18.0398	8.96896	7.83887	6.28022	5.43218		8.25349	13.6955	1.65936
Bspry	0.176073	-0.152766	-0.515788	-0.32446	0.113923	1		0.57889	0.517607	0.0594336	0.10629	0.691899	0.659027	0.712917	0.785518	0.339033	0.446341	0.311182	0.161672		0.331584	0.570952	1.72189
C78339	0.131815	0.30775	-0.155194	-0.124824	-0.146215	1		6.59935	6.21128	5.17072	6.1294	5.79877	5.58439	7.26627	6.96131	8.66075	7.67149	6.28022	5.30284		5.71106	7.63996	1.33775
Cage1	0.276004	0.090033	-0.040964	-0.327939	-0.209316	1		0.810446	1.06972	0.921221	0.850321	0.593056	0.763084	1.37099	1.32725	0.986278	1.14375	0.509207	0.582019		0.703151	1.20707	1.71666
Camkk1	0.42499	0.062513	-1.22417	-1.15422	-0.220987	1		4.09082	2.79508	1.30754	0.496021	3.19591	2.42799	5.7856	4.14428	4.09922	3.18018	0.763811	1.22871		1.57	4.30232	2.74034
Cand2	0.290215	0.330643	-0.469976	-0.621259	1.14	1		4.78549	3.65776	2.88253	2.65725	9.95016	11.0647	5.84044	4.9298	5.02385	6.1093	2.9138	1.8754		5.22398	5.47585	1.04821
Carkd	0.306203	0.218425	-0.010266	-0.21956	-0.030302	1		26.9763	30.9529	29.4791	28.0252	27.4783	29.2053	35.2071	36.8923	34.0266	33.6988	23.9893	25.4795		27.2761	34.9562	1.28157
Casc5	0.336344	-0.09276	-0.458261	-0.014394	-0.199252	1		65.376	58.5241	53.0742	36.5638	58.6137	49.0455	85.9339	71.0217	71.8442	44.2157	54.2306	68.4196		53.3246	68.2539	1.27997
Casp8ap2	0.351797	0.20978	-0.344467	-0.150491	-0.121536	1		66.418	62.3199	59.3742	41.5949	63.0946	55.0808	88.4291	76.4119	85.6521	63.5479	51.5714	64.2161		55.822	78.5103	1.40644
Cbs	0.605158	0.364863	-0.273966	-0.179257	-0.073705	1		0.57889	0.276057	0.148584	0.21258	0.296528	0.416228	1.0968	1.24599	0.616424	1.06006	0.198025	0.323344		0.265882	1.00482	3.7792
Cbwd1	0.178532	0.096578	-0.678533	-0.188012	-0.206236	1		18.6789	20.3937	13.848	9.81412	16.6056	16.996	22.8408	21.6424	20.1571	21.7591	18.0486	16.0055		15.2196	21.5998	1.41921
Cbx3	0.265172	0.148941	-0.140026	-0.004078	-0.152893	1		248.189	260.805	240.468	221.261	224.801	232.81	309.516	302.587	288.394	276.174	249.879	257.673		237.815	294.168	1.23696
Cbx4	-0.193382	0.125003	-0.66899	-0.579131	-0.322736	1		84.8267	79.2629	56.4025	46.0591	64.4784	66.3189	68.4675	74.7867	82.0152	97.1072	53.495	55.6799		57.0723	80.5941	1.41214
Ccdc116	0.914479	0.220417	-0.694408	-0.523933	-0.399146	1		2.35415	2.45001	1.24811	0.956611	1.91096	1.24868	5.89528	4.9298	3.66772	2.2596	1.24473	1.48738		1.34941	4.1881	3.10365
Ccdc138	0.133243	0.413816	-0.139345	-0.165848	-0.040104	1		2.66289	3.24367	2.73395	2.44467	3.26181	2.42799	2.90651	3.76507	4.37661	4.15656	2.23485	2.81309		2.65273	3.80119	1.43293
Ccdc173	0.348249	0.185653	-0.081277	-0.167293	0.039443	1		0.347334	0.552114	0.386318	0.3543	0.494213	0.485599	0.959696	0.731344	0.739708	0.557927	0.226314	0.355679		0.383737	0.747169	1.94708
Ccdc176	0.278132	0.222884	-0.294541	-0.0839	-0.134307	1		0.501705	0.517607	0.178301	0.28344	0.230633	0.520285	0.740337	0.920952	0.77053	0.753201	0.39605	0.452682		0.343565	0.796255	2.31762
Ccdc18	0.18006	-0.160191	-0.742481	-0.730201	-0.62229	1		8.83772	6.90143	5.37874	3.22413	5.53519	3.98885	9.18566	8.91157	7.45873	6.41616	3.423	5.27051		4.47007	7.99303	1.78812
Ccdc34	0.457403	0.016458	-0.168857	-0.152843	-0.190298	1		28.4428	28.917	27.8446	22.9587	23.5246	26.4998	38.333	41.172	30.4513	27.5895	24.3288	27.0639		25.3701	34.3864	1.35539
Ccdc41	0.11386	0.030667	-0.477851	-0.147638	-0.316829	1		40.831	44.5832	35.5413	25.2262	37.066	31.113	49.8768	42.7159	50.0228	37.2695	36.2669	40.6444		34.3096	44.9712	1.31075
Ccdc47	0.162969	0.175321	-0.393032	-0.111969	-0.232859	1		136.965	139.547	112.627	97.4681	116.305	118.694	156.101	153.718	160.856	151.645	125.406	130.308		116.801	155.58	1.332
Ccdc57	0.418985	0.418911	-0.25728	-0.502811	0.125845	1		3.89786	4.03733	3.65517	2.65725	5.3375	3.50325	5.70334	5.57989	6.01013	5.27241	2.26314	2.74842		3.36079	5.64144	1.67861
Ccdc6	0.305521	0.149421	-0.264069	-0.099379	-0.070886	1		54.2999	46.9297	41.128	42.8349	48.1364	48.1437	62.7093	62.8685	57.7897	54.7047	49.7043	44.6538		45.7669	59.5181	1.30046
Ccdc77	0.237526	0.114828	-0.386812	-0.300839	-0.318944	1		13.1601	14.0789	12.2136	8.14891	11.1033	10.3363	17.4116	15.0603	15.0716	14.5898	9.90125	11.8344		10.5896	15.5333	1.46684
Ccdc88b	0.127355	0.002777	-0.321311	-0.609546	-0.294517	1		166.334	153.867	143.027	112.845	138.577	122.128	174.171	175.766	163.599	157.224	97.9092	111.263		120.958	167.69	1.38635
Ccdc88c	0.370031	-0.105748	-0.343658	-0.523261	-0.645963	1		60.2432	56.3501	52.0935	39.3628	41.1845	32.6045	79.2709	71.9968	62.043	46.1684	32.9853	47.5316		40.9604	64.8698	1.58372
Ccnb1	0.16032	0.006696	-0.397621	0.01578	0.210687	1		217.971	245.001	193.159	157.805	256.101	279.982	260.352	257.271	252.425	212.71	233.726	234.36		225.856	245.689	1.08782
Ccne2	0.018768	0.12247	-0.322876	-0.016573	-0.494855	1		32.6494	40.3043	27.6663	30.2573	25.106	26.0836	36.9346	37.0006	38.2799	41.3145	34.4281	37.6696		30.2018	38.3824	1.27086
Ccnj	0.33909	0.112007	-0.3532	-0.243034	-0.335204	1		10.3428	11.0078	9.12306	7.15687	8.56637	7.94301	14.8067	12.7308	12.9141	10.3216	7.60982	10.1207		8.41997	12.6933	1.50753
Ccnyl1	-0.002545	-0.006262	-0.40204	-0.023366	-0.236058	1		9.41661	10.6282	7.84523	6.838	9.22532	7.4921	10.2276	9.77834	10.3251	9.62424	8.59994	11.0907		8.51522	9.98882	1.17306
Ccp110	0.083689	0.028732	-0.502237	-0.344259	0.052293	1		20.0296	20.0832	14.9773	12.7548	20.8558	20.8114	21.744	20.8839	21.544	19.4159	14.2295	16.9432		16.762	20.8969	1.24669
Ccrn4l	0.114084	0.0902	-0.065571	-0.149844	-0.526753	1		29.755	30.7459	30.5489	27.1748	20.9876	20.3952	32.2458	33.3981	30.6671	33.8662	25.4604	28.8746		25.5736	32.5443	1.27257
Cd37	0.27585	0.079912	-0.130253	-0.464492	-0.10054	1		107.558	104.591	103.563	90.0986	98.1508	99.5825	122.731	134.54	112.621	111.725	78.2482	74.9512		90.7657	120.404	1.32654
Cdc16	0.3659	0.236334	-0.294052	-0.16849	-0.014641	1		63.9867	70.3255	58.5124	50.665	63.3911	69.5447	85.55	88.1135	80.3816	78.1935	57.8516	61.4354		60.2334	83.0596	1.37896
Cdc20	0.04843	-0.091542	-0.504582	-0.134671	-0.24053	1		144.414	152.591	114.053	94.7045	121.675	129.412	157.774	149.438	152.195	126.426	136.071	134.285		121.7	146.458	1.20344
Cdc25a	0.487965	0.200532	-0.559646	-0.179308	-0.264522	1		108.137	126.4	91.2008	67.2817	92.4838	102.427	165.506	164.227	143.997	125.813	105.491	101.401		93.3807	149.886	1.6051
Cdc27	0.14407	0.063711	-0.421608	-0.113274	-0.15244	1		109.796	107.386	79.017	82.6229	100.721	94.4837	126.652	113.548	118.199	108.879	99.9743	100.657		92.9126	116.82	1.25731
Cdc42bpg	0.504898	0.212522	-1.26005	-1.8578	-0.087107	1		15.2827	15.0451	5.61647	5.88139	13.9698	14.4639	21.744	22.1299	17.0749	18.3837	3.84734	3.07177		7.80844	19.8331	2.53996
Cdca2	0.413771	0.119692	-0.211375	-0.055765	-0.135296	1		69.6984	69.6009	66.6845	53.3576	64.8408	61.8098	94.626	91.6077	83.3713	68.1508	64.3581	69.5837		63.4391	84.4389	1.33102
Cdca7	0.552664	0.159077	-0.383712	-0.08627	-0.043219	1		128.591	145.862	121.245	88.646	122.73	143.564	201.756	201.743	167.421	139.259	127.613	130.793		122.432	177.544	1.45015
Cdh23	0.794772	-0.261264	-0.219705	-0.380642	0.324205	1		2.58571	1.69085	1.90187	1.48806	2.7017	3.15639	4.79848	4.09011	1.47942	1.75747	1.52762	1.29338		2.0115	3.03137	1.50702
Cdh24	0.368893	-0.019539	-0.383608	-0.274449	-0.418037	1		1.31215	1.34578	0.861787	0.708601	0.757794	0.728398	2.74199	1.27308	1.47942	1.11585	1.07499	0.776026		0.817933	1.65258	2.02044
Cdk2	-0.070679	0.019593	-0.496091	-0.360444	-0.194087	1		116.82	126.986	87.6051	84.6778	106.519	106.346	122.759	109.295	125.288	121.879	93.9487	95.5159		95.7689	119.805	1.25098
Cdkl3	0.069986	0.23676	-0.337565	-0.025304	-0.110451	1		2.084	1.58733	1.24811	1.24005	1.44969	1.80365	2.11133	1.8419	2.31159	2.37119	1.92367	1.64905		1.55237	2.159	1.39078
Cdkn2aipnl	0.197917	-0.173294	-0.285061	-0.463983	-0.046987	1		74.3681	78.0896	63.6831	61.0814	69.8818	77.6265	84.6452	90.5242	62.7519	72.2236	55.1075	54.8715		63.7086	77.5362	1.21704
Cebpd	-0.255052	0.293181	-0.279422	-0.523938	-0.330965	1		73.7892	81.1953	62.435	64.9078	54.9236	67.8798	61.6125	67.9338	92.2478	98.1114	54.3437	52.8344		59.5541	79.9764	1.34292
Celsr3	0.241611	0.245753	-0.55124	-0.539409	0.04271	1		19.4893	19.7036	13.64	12.4714	21.2841	19.1465	24.9521	21.7507	25.9206	20.9223	13.6354	12.7074		15.4808	23.3864	1.51067
Cenpc1	0.190938	-0.069626	-0.366361	-0.230379	-0.137477	1		36.7016	40.2698	33.6097	25.6514	38.0215	31.772	45.0783	43.0681	40.8072	32.4434	28.9399	36.3762		32.3951	40.3493	1.24554
Cenpe	0.097063	-0.171097	-0.792778	-0.422075	-0.434471	1		109.796	96.2749	72.1524	45.9528	85.3342	66.6311	112.367	108.185	104.915	77.8866	64.4713	88.8226		70.5607	100.838	1.4291
Cenpi	0.266244	0.086635	-0.288006	-0.027706	-0.023746	1		23.6187	28.2613	22.4659	19.6637	26.0615	24.939	32.2732	30.5269	29.7733	25.4415	23.7913	27.0639		23.9975	29.5037	1.22945
Cenpk	0.264793	0.090163	-0.42606	-0.273864	-0.327482	1		16.1317	20.8078	15.9282	11.0542	14.464	14.568	23.115	21.6695	20.9276	18.5232	12.617	17.5899		14.3702	21.0588	1.46545
Cenpn	0.133732	0.038679	-0.413638	-0.121589	-0.153755	1		22.8469	25.8803	19.6428	16.4395	21.7124	21.8866	28.5989	25.0553	25.0268	25.0788	20.3117	24.3155		20.7181	25.94	1.25204
Cenpo	0.284453	0.336233	-0.171828	-0.090348	-0.059192	1		26.436	26.3634	24.2192	22.4272	24.513	26.0836	33.891	30.8519	34.7663	32.4156	23.7347	25.7382		24.4526	32.9812	1.34878
Cenpp	0.113483	0.130935	-0.508014	-0.239817	-0.122479	1		14.8196	16.7015	11.0844	10.4873	13.7391	15.0536	17.7955	16.4688	16.4893	18.2163	13.0979	13.2894		12.792	17.2425	1.34792
Cep110	0.35764	-0.01386	-0.508114	-0.357334	-0.481318	1		93.51	89.5805	79.641	48.5037	74.4285	56.156	124.377	110.785	107.535	73.7858	58.4457	84.0371		66.8687	104.121	1.55709
Cep152	0.059538	-0.119034	-0.609859	-0.457421	-0.560142	1		17.7912	17.3226	13.4617	8.85751	13.7721	9.39981	22.4569	14.2206	20.0954	12.0791	11.7401	13.2894		11.7534	17.213	1.46451
Cep68	0.432636	0.284473	-0.662669	-0.369803	-0.706384	1		39.0172	38.786	27.9338	20.4786	24.7436	22.1641	54.9495	50.7607	53.0741	42.1235	28.2327	31.5261		25.8465	50.2269	1.94328
Cep70	0.022351	-0.093761	-0.492729	-0.223631	-0.285842	1		10.2271	10.2831	8.64759	5.34994	8.76405	7.70021	11.5438	9.31787	9.24635	9.84741	6.93088	10.347		7.95661	9.98885	1.25542
Cep72	0.228291	0.001239	-0.441295	-0.508934	-0.295279	1		11.848	13.2852	9.47966	8.50321	10.6421	9.46918	14.7519	15.0332	11.9894	13.1671	7.72298	9.34464		9.19362	13.7354	1.49401
Cep97	0.232075	0.113823	-0.372479	-0.364567	0.222728	1		9.4552	9.42045	7.4292	6.69628	10.7409	11.6197	11.9551	10.5639	10.6025	9.98689	7.32693	6.88723		8.45004	10.7771	1.27539
Cftr	0.060433	0.630687	-0.209407	-0.235388	-0.161235	1		0.0771853	0.310564	0.0297168	0.03543	0.0658951	0.0693713	0.191939	0.297955	0.832172	0.864787	0.0282893	0		0.0381171	0.546713	14.343
Chchd6	0.293543	0.357782	-0.203597	-0.313659	-0.108388	1		10.5358	10.0071	5.88393	11.6919	9.06058	9.85072	11.5986	14.031	11.712	15.1756	8.11903	8.01893		8.77085	13.1293	1.49693
Chd1l	0.445554	0.248846	-0.144892	-0.107094	-0.088145	1		31.6846	34.3001	35.0064	24.4822	31.432	30.5234	47.2993	43.2848	44.1359	34.6473	28.4307	32.6901		30.4275	42.3418	1.39157
Chdh	-0.508218	0.050887	-1.54118	-2.74358	0.897245	1		16.0546	13.6648	5.49761	3.40128	25.2708	31.8067	10.0357	10.2659	10.6333	20.2248	1.21644	1.51972		11.4521	12.7899	1.11682
Cinp	0.047461	0.068006	-0.604609	-0.340811	-0.297954	1		50.9423	56.2811	37.2351	32.5956	40.9538	45.8891	54.3462	56.5302	55.4473	57.048	40.3971	43.8455		40.1527	55.8429	1.39076
Ckap2l	0.077003	0.036915	-0.560802	-0.328828	-0.027747	1		93.51	93.2728	65.4661	60.5145	92.4838	90.7029	99.9181	97.2146	101.71	89.9657	69.7331	78.5726		76.2455	97.2021	1.27486
Cldn12	0.475896	0.240669	-0.677949	-0.533877	-0.487725	1		17.4825	17.6677	11.6193	9.60154	12.3883	12.1053	23.7456	25.9221	19.6331	22.2613	10.6934	12.9661		11.5623	22.8905	1.97975
Clhc1	0.31943	0.236513	-0.322464	-0.160727	-0.081645	1		17.7912	20.5663	17.2357	13.0383	17.1986	18.9384	23.0875	25.272	24.9035	20.6433	16.8038	17.2989		16.7523	23.4766	1.4014
Clic3	0.122035	0.24603	-0.179931	-0.48182	-0.040138	1		0.57889	0.586621	0.475469	0.31887	0.593056	0.485599	0.767757	0.677171	1.14038	0.61372	0.169736	0.0970032		0.356622	0.799758	2.24259
Cntrob	0.311969	0.217679	-0.247766	-0.273195	0.095332	1		17.907	16.4599	16.582	12.0462	20.098	16.7532	22.0182	21.1277	19.479	20.8107	12.7019	15.3912		15.5954	20.8589	1.3375
Col4a2	1.4021	1.35078	-1.18311	0.04382	-0.574919	1		3.55053	3.62325	1.36697	0.673171	2.04275	2.11582	11.7083	10.5368	12.3593	9.03842	3.7059	3.75079		2.2759	10.9107	4.79401
Cops3	0.466045	0.323651	-0.280616	-0.149588	0.055734	1		79.9254	87.6481	71.558	66.0416	84.3128	89.9399	119.797	112.437	107.227	102.993	73.0429	77.8289		77.1207	110.614	1.43429
Coq4	0.388901	0.457058	-0.274032	-0.084139	-0.133947	1		18.1771	19.8416	16.4631	14.6326	15.9137	18.5568	23.8553	26.5451	27.8007	25.1346	18.6144	17.1372		16.8863	25.8339	1.52988
Cpd	0.009121	0.093388	0.023974	-0.39462	0.161138	1		159.195	141.583	145.672	160.179	151.196	185.36	147.382	155.316	156.325	164.7	116.184	112.136		145.121	155.931	1.07449
Cpeb2	0.685607	1.10431	-0.053688	-0.587887	-0.286777	1		18.1	15.8733	15.3339	17.3253	14.7935	12.6949	29.449	26.4097	37.8484	37.4927	10.7782	11.1554		13.6802	32.7999	2.39762
Ctc1	0.334906	0.229866	-0.165484	-0.221483	-0.102458	1		45.9639	41.3741	39.2856	38.3707	41.8105	39.4029	53.9075	56.774	49.9611	52.8078	35.5313	39.0923		38.9156	53.3626	1.37124
Ctsg	-0.111185	0.165477	-0.8208	0.062902	0.460532	1		1043.97	1239.88	755.104	536.978	1416.61	1726.82	1091.26	1023.04	1261.94	1299.72	1259.86	1125.85		1136.87	1168.99	1.02825
Cxadr	1.91567	1.04986	-0.111241	-0.82876	-0.731252	1		1.23497	1.03521	1.63442	0.31887	0.329476	0.242799	6.58077	7.53014	3.29787	3.54284	0.113157	0.29101		0.488289	5.2379	10.727
D16Ertd472e	-0.191893	-0.031043	-0.702612	-0.769982	0.112805	1		66.2636	54.5558	36.1951	37.2724	60.9859	69.8222	52.9204	52.6026	52.7042	65.5006	33.3248	36.6996		45.7167	55.932	1.22345
D930016D06Rik	0.689984	0.292993	-0.31233	-0.265951	-0.205936	1		3.51193	2.96761	3.44715	1.38177	3.75602	1.59554	7.12917	4.55059	5.20878	3.18018	1.98025	3.07177		2.53875	5.01718	1.97624
Dach1	0.145116	0.050544	0.227354	-1.07499	0.285329	1		46.0025	47.6889	63.5048	46.5196	52.2878	62.3301	50.7542	53.0631	49.3447	47.7585	25.1209	18.3013		44.6774	50.2301	1.12428
Dak	0.334528	0.34962	-0.11871	-0.305855	-0.021878	1		22.8469	22.0846	21.2772	19.9471	22.3384	21.8866	28.8731	28.3057	27.3384	30.4628	18.9255	17.0402		20.2359	28.745	1.4205
Dars	0.15354	0.095872	-0.419657	-0.238847	-0.029491	1		240.085	272.779	194.496	188.417	236.234	266.212	273.349	297.332	269.5	278.74	211.717	222.59		219.944	279.73	1.27182
Dcbld1	1.06343	1.20422	-0.42768	-0.490075	-0.598818	1		1.31215	1.03521	0.594336	0.637741	0.593056	0.277485	3.53717	3.54837	3.0513	4.96555	0.480918	0.614354		0.532982	3.7756	7.08392
Dcun1d4	0.073944	-0.146661	-0.583796	-0.052056	-0.23615	1		8.02728	7.7296	5.17072	4.67677	6.58951	6.48621	9.35018	7.34053	8.32172	5.71875	7.49666	7.63092		6.3418	7.6828	1.21145
Ddx11	0.635616	0.264952	-0.434862	-0.138895	-0.023251	1		22.1522	25.0867	20.8909	13.5343	24.1835	22.2682	38.6346	35.863	31.8075	25.3578	20.3117	22.4077		20.5994	32.9157	1.5979
Dennd2d	0.402953	0.202251	-0.492006	-0.253226	-0.254034	1		26.6675	31.3325	23.8329	16.8293	21.1194	27.1935	37.8943	39.4384	33.7492	33.2803	24.4137	23.9275		22.886	36.0906	1.57697
Dhx57	0.119097	0.008971	-0.184873	-0.386813	-0.114457	1		15.0125	13.1817	12.4811	12.0816	12.8495	13.0418	15.1906	15.602	14.825	13.5576	8.9677	12.1254		11.9245	14.7938	1.24062
Dio2	0.135604	-0.394647	-1.00282	-1.41896	0.513878	1		32.3793	36.0254	17.4735	15.6601	45.5994	52.9303	39.1282	36.2151	31.7766	19.7785	13.4657	10.8644		25.9989	31.7246	1.22023
Dkkl1	0.488239	-0.67017	-1.09847	-0.919176	-0.733544	1		2.16119	0.897185	0.326885	0.03543	0.626004	0.416228	2.49521	2.60034	0.369854	0.808994	0.480918	0.194006		0.346578	1.5686	4.52596
Dnaaf3	0.128644	-0.280614	-0.218155	-1.12302	0.145189	1		4.51534	3.58874	3.0014	3.68472	4.28318	4.89067	4.4146	4.63185	3.08212	3.23598	1.66907	0.970032		3.08318	3.84114	1.24584
Dnahc8	-1.07234	0.32565	-3.31507	-3.22342	0.556535	1		9.95691	10.0071	0.0297168	0.17715	14.6946	15.6085	3.94846	4.49641	9.70867	15.8172	0.254604	0.0970032		5.1436	8.49269	1.65112
Dnaja1	0.298967	0.017296	-0.315968	-0.008615	-0.0391	1		213.688	228.748	206.71	148.31	218.311	212.241	256.65	288.123	239.912	207.884	198.93	240.859		204.227	248.142	1.21503
Dnmt3b	0.306711	0.149942	-0.860494	-0.121531	-0.41452	1		15.0897	11.8359	8.43957	5.49166	9.85132	9.85072	17.8778	15.9	16.9825	13.1113	12.7868	11.8021		9.70368	15.9679	1.64555
Doc2g	0.188153	-0.102722	-0.33767	-0.411941	-0.12332	1		0.57889	0.517607	0.237734	0.21258	0.461266	0.381542	0.904856	0.622997	0.493139	0.390549	0.198025	0.129338		0.270081	0.602885	2.23224
Dstn	0.017366	0.016585	-0.716051	-0.776088	-0.721525	1		656.654	801.704	463.196	423.814	401.235	482.408	753.773	722.27	759.619	715.625	425.641	425.133		436.904	737.822	1.68875
Dtd1	0.403165	0.222775	-0.229363	-0.111144	0.076659	1		18.1386	19.8071	18.0084	14.0657	19.1755	20.9501	25.3086	25.5158	21.8522	22.7634	17.1999	17.7839		17.8639	23.86	1.33565
Dtl	0.445204	0.33272	-0.241787	-0.138872	-0.076872	1		69.8141	72.4305	66.417	53.5702	66.2905	68.4694	97.1212	97.2688	90.0287	89.631	61.1049	67.9023		63.9591	93.5124	1.46207
Dtx4	0.772476	0.57483	-0.360901	-0.344502	-0.192017	1		88.6474	89.0974	76.6693	61.294	71.8916	83.4536	150.645	154.395	132.469	133.261	68.9127	70.6507		72.1453	142.693	1.97785
Dusp28	0.077284	0.034867	-0.131861	-0.493454	0.204962	1		4.55394	5.3141	4.19007	4.64134	5.43635	6.24341	5.40172	5.11941	4.74646	5.41189	3.19669	3.23344		4.49022	5.16987	1.15136
Dut	0.226953	-0.003113	-0.47643	-0.18812	0.087042	1		152.364	164.703	127.099	100.232	158.972	177.937	179.079	192.344	154.692	161.687	134.204	143.856		140.383	171.95	1.22486
Dvl1	0.393875	0.279922	-0.399153	-0.009777	-0.071382	1		14.6652	15.3902	11.6787	10.629	16.5067	12.0012	22.5117	17.6064	21.2974	15.622	14.7387	15.1002		13.4424	19.2594	1.43273
Dync2li1	0.050493	0.06688	-0.375357	-0.697827	-0.115025	1		2.27697	1.75986	1.30754	1.34634	1.28495	2.28925	2.16617	2.08569	1.75681	2.56646	0.848679	0.873029		1.32497	2.14378	1.61799
Dzip3	0.264393	0.309239	-0.362752	-0.224681	0.0918	1		21.5733	20.2902	16.5225	15.5892	22.9974	21.7479	27.2828	23.403	24.5645	27.7848	15.8137	19.724		18.7325	25.7588	1.37509
E2f3	0.359248	0.207052	-0.569911	-0.134888	0.017693	1		39.5961	38.7515	28.8847	23.2421	37.8897	41.4493	51.7413	49.3251	49.0981	41.6492	37.0307	34.1451		33.7736	47.9535	1.41985
E330009J07Rik	0.046004	0.101888	-0.185611	-0.547074	-0.421324	1		10.0341	10.1451	8.11269	9.38896	6.0294	8.53267	10.0631	10.8347	10.4484	11.3538	6.19535	6.98423		7.54055	10.675	1.41568
Echdc2	0.208792	-0.448471	-0.874336	-0.684832	-0.325514	1		0.810446	1.13874	0.118867	0.03543	0.527161	0.624341	1.48067	1.08347	0.308212	0.585823	0.198025	0.258675		0.29375	0.864545	2.94313
Echdc3	0.671068	0.707931	-0.316503	-0.584118	-0.269241	1		1.042	0.931693	0.624053	0.566881	0.395371	0.901827	1.67261	2.65451	1.1712	3.31966	0.424339	0.226341		0.523135	2.2045	4.21401
Ect2	0.022024	-0.041749	-0.476848	-0.199778	-0.218335	1		107.481	110.388	79.4924	76.4935	94.6913	92.2985	109.762	111.489	107.042	104.555	92.1099	97.3266		88.7354	108.212	1.21949
Efcab4b	0.15884	0.174078	-0.03663	-0.319111	0.387761	1		3.89786	3.72677	3.98205	3.40128	4.34908	6.24341	4.11298	4.63185	4.86975	3.98918	2.99866	2.71609		3.94843	4.40094	1.1146
Egfl7	-0.149888	-0.028304	-0.764237	-1.38312	-0.868508	1		14.5108	12.6986	7.01316	8.18434	6.19414	7.80427	11.4067	12.9204	12.9449	13.6971	4.63944	4.55915		6.39908	12.7423	1.99126
Eif2ak4	0.569365	0.306822	-0.319178	-0.329242	-0.159908	1		37.8208	34.2311	30.9946	26.36	33.3429	30.9396	55.4704	52.413	49.0673	40.5334	25.5452	31.3967		29.7632	49.371	1.6588
Eif2b4	0.18029	-1.3e-05	-0.324871	-0.040183	0.082929	1		33.4984	38.51	33.3125	23.7736	38.6145	37.7727	40.4169	41.4428	39.1737	32.834	35.9274	34.0481		33.9081	38.4669	1.13444
Eif4a2	0.284638	-0.043734	-0.182219	-0.245089	-0.441506	1		125.272	127.4	119.105	103.349	104.576	80.9563	175.871	132.346	132.562	112.506	90.9501	121.933		103.478	138.321	1.33672
Eif4enif1	0.34766	0.140478	-0.208011	-0.094532	-0.207849	1		86.602	83.3347	82.2264	64.6244	76.7678	70.0997	114.78	102.009	105.254	82.2663	77.0317	82.0001		75.4583	101.077	1.33951
Elane	0.523628	0.500414	0.255355	-0.813013	0.130161	1		1040.19	1171.55	1527.74	1112.65	961.805	1458.95	1480.48	1699.92	1420.64	1708.96	619.762	638.281		1053.2	1577.5	1.49782
Elfn2	0.141473	0.276649	-0.047012	-0.134912	-0.06246	1		0.231556	0	0.0891504	0.0708601	0.0329476	0.104057	0.0822597	0.379216	0.0616424	0.641616	0	0.0323344		0.0548916	0.291183	5.3047
Eltd1	0.792671	0.46729	-0.451452	-0.047617	-0.663157	1		1.77526	1.86339	1.48584	0.637741	0.658951	0.901827	3.94846	3.81924	2.86637	2.92912	1.38618	2.0694		1.18999	3.3908	2.84944
Emid1	0.315458	-0.106743	-1.18338	-1.12342	-0.918946	1		1.19637	1.34578	0	0	0.26358	0.138743	1.86455	1.78773	0.739708	1.47851	0.0848679	0		0.0811985	1.46762	18.0745
Enkd1	0.259896	0.490626	-0.322567	-0.116841	-0.051172	1		11.5778	10.2141	9.30136	7.72375	10.2796	10.6832	13.1615	13.3267	15.4722	15.9567	10.467	9.47398		9.65482	14.4793	1.4997
Enpp4	-0.262556	-0.329052	-2.95171	-2.38346	-0.397077	1		23.1942	25.2247	2.67451	1.84236	16.968	19.3199	19.6875	20.3422	17.6605	20.4759	4.52629	3.13644		8.07792	19.5415	2.41913
Erc1	0.198407	0.237287	-0.474204	-0.26304	-0.1928	1		23.7345	20.6008	14.5612	16.7938	17.0339	21.5051	24.486	26.6805	26.2288	26.3899	18.0203	18.5923		17.7511	25.9463	1.46167
Ercc6	0.327596	0.007272	-0.588742	-0.367341	-0.217761	1		19.4121	18.3923	15.9282	8.53864	18.3188	13.9089	27.3925	20.5589	22.1604	15.8451	14.371	14.4858		14.2586	21.4892	1.50711
Ermp1	0.121357	-0.25625	-0.50351	-0.569916	-0.02687	1		98.3341	99.5186	81.3646	57.6093	91.4954	102.669	104.552	110.839	84.2343	81.0947	66.5081	66.1239		77.6284	95.1801	1.2261
Etaa1	0.27631	0.126276	-0.190145	-0.171201	0.012144	1		26.5904	26.2599	23.8626	22.2146	26.9182	26.3958	34.7958	29.633	30.3897	27.4779	20.6512	26.0615		24.3506	30.5741	1.25558
Ets2	-0.133418	0.072333	-0.548014	-0.938222	-0.647316	1		27.8639	24.1205	14.799	20.1243	17.0668	15.4004	22.594	24.6219	24.6878	30.0723	13.2394	12.9338		15.5939	25.494	1.63486
Etv4	-0.401239	0.387764	-0.932547	-0.864646	-0.59581	1		2.89445	2.24296	0.534902	1.20462	1.64738	1.07525	1.53551	1.86899	3.54444	3.7939	1.0467	0.873029		1.06365	2.68571	2.525
Extl1	0.504717	0.826594	-0.764823	-0.798235	0.323779	1		1.89104	1.4493	0.505186	0.637741	2.60286	2.08114	2.00165	3.57546	2.00338	5.46768	0.876968	0.194006		1.14965	3.26204	2.83742
F3	0.001566	0.241551	-0.549533	-1.06213	-0.924867	1		2.6243	2.27747	0.802353	1.91322	0.560109	1.07525	2.76941	2.13986	2.58898	3.57073	0.594075	0.711357		0.942729	2.76724	2.93536
F5	-0.210604	0.066233	-1.59941	-0.918363	-1.54378	1		58.931	44.9973	19.4942	13.4634	14.5958	19.7361	41.6782	47.8624	53.4748	55.43	28.8268	25.2208		20.2229	49.6114	2.45323
Faim2	0.001439	0.507606	-0.187293	-0.591332	-0.142795	1		0.57889	0.4831	0.653769	0.03543	0.461266	0.312171	0.712917	0.352129	0.986278	1.36692	0	0.0323344		0.249162	0.854561	3.42974
Fam102b	0.239112	0.297597	-0.365233	-0.045519	-0.241409	1		55.5349	53.6586	45.8827	38.4416	47.2468	44.8138	69.6739	59.5639	70.0874	64.58	49.0253	56.7146		47.0208	65.9763	1.40313
Fam115c	-0.176967	0.395726	-1.5833	-1.2638	-1.23696	1		4.05223	2.62254	0.505186	0.389731	1.02137	0.659027	3.23555	2.43781	4.53071	4.88186	0.933546	0.679023		0.697981	3.77148	5.40342
Fam122b	0.197569	0.145184	-0.491251	-0.353941	-0.08977	1		27.3622	25.7768	18.4838	18.7425	24.9084	24.9043	30.2441	30.9873	28.8486	30.1281	20.0288	21.1144		21.3637	30.052	1.40669
Fam149b	0.326327	0.236423	-0.182173	-0.175631	-0.081389	1		14.3179	15.7353	13.2834	12.9674	13.9698	14.3252	19.7697	18.419	17.9071	17.8537	13.8335	12.5458		13.4875	18.4874	1.37071
Fam169b	0.209845	-0.101681	-0.700474	-1.43889	-0.139066	1		2.54712	1.58733	0.534902	1.24005	1.35085	2.21988	2.44037	2.65451	1.54106	2.17591	0.198025	0.0646688		0.93473	2.20296	2.35679
Fam185a	0.137399	-0.359693	-1.09932	-0.93887	-0.599156	1		13.0829	11.8705	6.15138	4.42876	9.65364	6.13936	14.8616	12.785	9.49292	9.51265	6.3368	5.72319		6.40552	11.663	1.82078
Fam213a	-0.12056	0.261419	-0.683332	-0.926772	0.780835	1		9.68676	8.97185	4.48724	6.37741	16.0125	17.4816	8.25339	8.74905	9.98606	12.7765	4.92234	3.9448		8.87098	9.94125	1.12065
Fam216a	0.045152	-0.197639	-0.526385	-0.540273	-0.237717	1		15.0511	14.5275	13.016	6.90886	12.8495	11.9319	15.739	14.8436	14.5168	11.0191	9.78809	9.92666		10.7368	14.0296	1.30668
Fam220a	0.283014	0.143815	-0.254654	0.019585	-0.047936	1		15.7072	14.5275	13.6103	11.4085	12.9484	16.2329	18.152	19.0691	19.3865	14.2271	16.8038	13.8715		14.1459	17.7087	1.25186
Fam60a	0.275127	0.128555	-0.152301	-0.094736	-0.120507	1		60.4361	58.2135	56.8185	49.7438	53.2762	55.7051	69.5094	74.4888	66.8203	63.0736	53.0707	57.9109		54.4209	68.473	1.25821
Fam73a	0.451168	0.113786	-0.589585	-0.370824	0.109437	1		23.3872	20.6698	15.0367	13.5697	23.7881	23.8984	30.7377	30.2289	22.8693	24.9672	17.0302	16.5876		18.3184	27.2008	1.48489
Fam92a	0.50395	-0.233228	-0.406167	0.138764	-0.089271	1		15.9774	16.7015	11.9462	12.2234	14.3651	16.2329	23.9101	23.2676	13.1915	14.3108	18.3315	17.8486		15.1579	18.67	1.2317
Fanca	0.542627	0.350515	-0.261926	-0.106468	-0.090061	1		30.604	33.0233	29.2413	23.4901	30.9707	28.685	49.8219	43.7723	47.2797	34.3962	27.7235	31.235		28.5576	43.8175	1.53436
Fancd2	0.522359	0.366131	-0.298668	-0.213023	-0.227625	1		39.5961	37.3022	32.0644	30.0801	31.5638	33.8185	55.3333	55.9885	50.4543	49.237	30.4676	35.6002		32.2658	52.7533	1.63496
Farp1	0.122568	0.850593	-0.465527	-0.56484	-0.331205	1		0.849039	0.862678	0.475469	0.21258	0.395371	0.55497	0.767757	1.27308	2.12666	2.56646	0.282893	0.226341		0.357937	1.68349	4.70331
Fbf1	0.444396	0.21282	-0.400554	-0.390484	0.141821	1		20.5699	17.0465	15.3636	12.6485	22.0419	19.6668	25.3086	26.5993	22.6844	21.2291	13.3808	14.8415		16.3239	23.9553	1.4675
Fbp1	0.182054	-0.165558	-0.81411	-0.859586	-0.519139	1		0.964817	1.10423	0.208018	0.10629	0.527161	0.312171	1.31615	1.30017	0.986278	0.641616	0.113157	0.129338		0.232689	1.06105	4.55997
Fbxl21	0.067418	0.692749	-0.32431	-0.24923	-0.225497	1		0.656075	0.552114	0.208018	0.3543	0.362423	0.381542	0.603237	0.758431	1.23285	1.95274	0.311182	0.388013		0.334246	1.13681	3.40113
Fbxo21	0.064443	-0.041062	-0.243276	-0.369089	-0.320123	1		29.1375	21.2219	16.7603	25.4742	20.0651	19.8749	25.6102	27.141	24.5645	24.3256	19.463	19.0773		20.1191	25.4103	1.26299
Fbxo3	0.367856	0.039942	-0.165901	-0.180713	-0.137153	1		69.0037	70.2565	64.7826	59.1327	63.3911	63.0585	93.4196	86.8675	77.6694	65.5564	60.9351	61.6941		62.1657	80.8782	1.30101
Fbxo7	0.043315	-0.075844	-0.245432	-0.443187	0.019401	1		29.6006	30.9529	26.0022	24.7656	31.432	29.9684	31.0393	31.4207	28.7562	28.5938	22.1505	21.8581		26.0295	29.9525	1.15072
Fchsd2	0.335092	0.023548	-0.431028	-0.20811	0.058223	1		33.6142	28.986	24.5164	21.3997	33.8701	31.3905	41.596	37.8945	32.6705	30.9928	27.4406	26.4819		27.5165	35.7884	1.30062
Fert2	0.321073	0.39842	-0.711687	-0.064027	0.487111	1		13.3531	14.631	8.05325	8.2552	19.0766	20.9501	15.7116	19.7463	18.5235	18.9974	12.617	14.0655		13.8363	18.2447	1.31861
Fgd4	-0.014245	-0.017305	-0.23435	-0.578947	-0.02592	1		93.5872	99.9672	84.8712	79.3633	88.2006	101.872	99.8358	91.7973	95.7614	95.4613	59.7187	69.1956		80.5369	95.7139	1.18845
Fgfr1op	0.545119	0.123639	-0.432535	-0.361503	-0.544108	1		32.688	35.9909	28.439	21.9312	22.4702	24.0025	54.7849	46.3456	42.225	32.7782	26.5636	26.4495		24.976	44.0334	1.76303
Fgfrl1	0.292221	-0.180752	-0.398144	-0.101209	-0.152735	1		2.27697	1.4493	1.0698	1.27548	1.41675	1.73428	2.30327	2.70868	1.29449	1.75747	1.75394	1.58439		1.47244	2.01598	1.36914
Fignl1	0.31223	0.240519	-0.189149	-0.122502	-0.095223	1		87.0265	92.6517	81.0377	76.3163	80.4579	87.6159	104.936	118.64	105.069	107.568	77.4561	87.4322		81.7194	109.053	1.33449
Fkbp4	0.581061	0.253248	-0.395091	-0.016766	0.017364	1		323.6	330.751	281.418	215.698	315.407	346.891	452.73	527.137	401.045	379.251	325.977	320.79		301.03	440.041	1.46178
Flywch2	0.359479	-0.105622	0.250554	-0.353179	-0.258522	1		0.771853	0.552114	0.891504	1.0629	0.362423	0.416228	1.34357	0.920952	0.308212	0.781098	0.311182	0.29101		0.555875	0.838459	1.50836
Fndc9	0.394108	-0.418272	-0.656096	-0.796586	-0.35057	1		1.15778	1.20775	0.416035	0.3543	0.626004	0.79777	2.13875	1.59812	0.708887	0.557927	0.254604	0.258675		0.451231	1.25092	2.77224
Fuk	0.496447	0.569526	-0.028765	-0.494709	-0.329101	1		8.25883	8.35073	8.76645	7.47574	6.95194	5.86187	12.0099	12.2432	12.7291	12.8881	5.2901	5.9172		6.71055	12.4676	1.85791
Fxn	0.061553	0.095428	-0.316304	-0.264036	0.360046	1		11.1147	13.9754	10.7575	8.99923	15.2877	17.4816	13.1067	13.1642	14.0545	12.8881	10.6651	9.89433		12.1809	13.3034	1.09215
Fzd3	1.17271	0.082391	0.906018	-1.20083	-0.728633	1		2.50852	1.62184	5.20044	4.28704	0.658951	1.04057	5.29204	6.52793	1.75681	2.73384	0.311182	0.355679		1.97564	4.07765	2.06396
Fzd9	1.1241	-0.030659	-0.612424	-0.411106	-0.409078	1		0.810446	0.4831	0.118867	0.03543	0.0988427	0.381542	2.65973	2.51908	0.554781	0.669512	0.282893	0.194006		0.185264	1.60077	8.64053
Galr3	0.352516	0.246445	-0.27851	-0.221035	-0.03796	1		2.1226	1.24226	1.21839	1.20462	1.97685	1.24868	2.33069	2.51908	2.1883	2.17591	1.24473	1.35805		1.37522	2.3035	1.675
Ganc	-0.117314	0.208819	-0.180505	-0.496468	0.088885	1		13.1987	13.3888	10.2226	13.0028	14.5299	13.8743	11.4615	12.8933	11.9586	19.0811	8.1756	10.0883		11.6489	13.8486	1.18884
Gatm	0.040852	-0.185608	-1.11739	-0.100655	0.365414	1		106.593	127.124	65.585	41.0634	147.243	154.42	112.367	128.121	105.532	99.7294	109.253	108.579		104.357	111.437	1.06784
Gca	0.144091	-0.412062	-0.791512	-1.19018	-0.418619	1		94.0118	134.888	82.6127	48.7872	86.3556	84.3902	133.727	119.426	98.7511	72.7816	52.5332	46.6586		66.8896	106.171	1.58726
Gcc2	0.131871	-0.140031	-0.470272	-0.290261	-0.369872	1		36.2771	34.2656	30.1328	20.2306	31.0366	23.1006	41.596	35.89	35.6293	28.2032	23.7913	33.5308		26.9704	35.3296	1.30994
Gfi1	1.1045	0.762908	-0.705343	-1.51866	0.315234	1		113.038	130.782	108.229	40.532	141.246	162.606	270.196	256.377	235.258	179.876	41.7267	42.0671		89.4011	235.427	2.63337
Gfod2	0.138691	-0.095815	-0.455431	-0.472013	-0.261534	1		3.97505	4.20987	2.91225	2.51553	3.09707	3.39919	4.71622	4.49641	4.09922	3.43125	3.11182	2.23107		2.87782	4.18578	1.45449
Ggct	0.295637	0.125195	-0.241506	0.119205	-0.420964	1		11.9637	15.0451	12.5108	10.0267	9.19237	10.4751	17.1374	16.4688	16.89	12.7486	13.89	15.6175		11.9521	15.8112	1.32288
Gimap6	0.097313	0.821222	-0.594945	-0.970571	-0.028566	1		3.47334	2.10494	1.81272	1.20462	2.93233	2.49737	3.26297	2.84412	5.0855	6.30457	0.735521	1.1317		1.71905	4.37429	2.5446
Gimap9	0.458211	0.599891	-0.551395	-0.829277	0.035091	1		11.2691	12.043	10.3117	4.96021	11.1363	12.799	15.5745	17.2001	17.1982	19.1648	6.39338	5.85253		8.57552	17.2844	2.01555
Gins3	-0.039418	-0.025692	-0.404078	-0.349636	-0.313331	1		18.4087	23.0508	16.6711	14.172	17.2975	15.6779	20.894	19.3942	22.2529	18.4395	15.842	16.2642		15.9875	20.2451	1.26631
Gkap1	0.229936	-0.468091	-1.35452	-0.948632	-0.013527	1		7.64135	8.2127	3.38771	1.59435	7.70973	7.9777	9.35018	9.58874	4.99303	5.91402	3.33814	3.91246		4.65335	7.46149	1.60347
Glce	0.136704	0.397463	-0.603673	0.192465	-0.227954	1		21.882	18.3578	12.5108	13.2863	17.0009	17.0653	21.3601	23.078	25.7973	27.8406	21.0472	25.2208		17.6886	24.519	1.38615
Gm10416	0.263756	-0.067681	-0.09571	-0.100766	0.049001	1		0.501705	0.345071	0.416035	0.24801	0.494213	0.450913	0.767757	0.650084	0.493139	0.223171	0.39605	0.258675		0.377316	0.533538	1.41403
Gm11944	0.319045	0.181928	-0.178225	-0.18699	-0.036147	1		0.463112	0.517607	0.386318	0.24801	0.560109	0.346856	0.987116	0.731344	0.739708	0.641616	0.198025	0.420347		0.359944	0.774946	2.15296
Gm13238	0.284138	0.16426	0.023388	-0.210896	-0.055758	1		0.964817	0.828171	1.04009	0.814891	0.955479	0.693713	1.50809	1.11056	1.07874	1.17165	0.565786	0.711357		0.796886	1.21726	1.52752
Gm14023	-0.059797	0.001459	-0.260698	-0.34153	-0.126122	1		0.308741	0.655636	0.297168	0.17715	0.230633	0.485599	0.356459	0.487563	0.493139	0.474238	0.113157	0.226341		0.255008	0.45285	1.77582
Gm16576	0.318826	0.420114	-0.182624	-0.577118	-0.660847	1		7.10105	6.17678	5.43817	6.02311	3.98665	3.67668	8.22597	8.83031	8.26008	10.1822	4.10195	4.1388		4.56089	8.87463	1.94581
Gm16973	0.443711	-0.059279	-0.253806	-0.246819	-0.235848	1		1.46652	1.41479	1.45612	0.637741	1.41675	0.728398	2.82425	1.81482	1.54106	1.14375	1.0467	1.06704		1.05879	1.83097	1.7293
Gm17066	0.454938	-0.035982	-0.340562	-0.298941	-0.453369	1		7.71853	7.35002	6.44854	5.03107	5.43635	5.02942	13.189	8.20731	8.84568	5.80244	5.60128	6.27288		5.63659	9.0111	1.59868
Gm20939	0.237173	0.177691	-0.33032	0.076535	-0.030167	1		5.7889	6.86692	5.79478	3.86187	6.49067	5.86187	8.71952	6.55501	7.21216	7.36463	7.21377	6.24054		5.91058	7.46283	1.26262
Gm4636	0.321682	0.12011	-0.225578	-0.035793	-0.028621	1		8.49039	8.90284	8.35042	6.23569	8.89584	8.11644	11.0776	11.1598	11.1264	7.95046	8.31705	8.60095		8.08607	10.3286	1.27733
Gm5069	-0.085454	0.264595	-0.277668	-0.065011	-0.108361	1		1.42793	1.9324	1.04009	1.38177	0.856637	2.11582	1.50809	1.54395	1.51024	2.92912	1.44275	1.68139		1.41974	1.87285	1.31915
Gm5918	0.086135	0.059452	-0.034545	-0.338323	-0.162087	1		1.65948	1.86339	1.33726	2.05494	1.54854	1.38743	1.34357	2.51908	1.35613	2.39909	1.07499	1.29338		1.44942	1.90447	1.31395
Gmfg	-0.032204	0.194237	-0.075835	-0.406735	-0.245534	1		151.901	178.954	148.317	165.494	126.98	151.784	154.621	168.886	182.184	196.641	121.814	127.268		140.276	175.583	1.2517
Gnat2	0.322992	0.456428	-0.08221	-0.373751	0.106453	1		0.849039	1.27676	1.18867	0.708601	1.05432	1.38743	1.56293	1.59812	1.54106	2.12012	0.537496	0.646688		0.920534	1.70556	1.85279
Golga1	0.346688	0.079726	-0.232432	-0.138131	-0.073859	1		12.3882	12.5951	10.9061	10.0621	13.5085	10.1282	17.7132	14.5998	14.8558	11.6607	10.7499	11.7697		11.1874	14.7074	1.31463
Gorasp1	0.19735	0.178215	-0.375763	0.085735	-1.04279	1		28.52	30.0212	25.5267	19.1322	16.0784	11.3075	37.6475	29.7684	36.708	29.7933	32.5327	29.7153		22.3821	33.4793	1.4958
Gpatch2	0.273938	0.148747	-0.091702	-0.144197	0.040402	1		12.1953	12.0085	11.5004	11.0896	12.3224	12.6256	15.2729	14.4102	14.301	12.7486	10.2973	11.414		11.5416	14.1832	1.22888
Gpd1l	0.115491	-0.015449	-0.370147	0.007541	-0.15652	1		106.246	116.186	95.5395	76.1037	96.9647	102.392	127.859	113.277	120.172	99.8689	113.638	109.969		99.1012	115.294	1.1634
Gpn3	0.348615	0.210969	-0.26542	0.060605	-0.127841	1		32.3021	32.6783	31.2621	22.4626	29.1586	30.1418	42.0895	41.1991	38.3416	37.1858	32.6741	35.1798		30.1465	39.704	1.31703
Gpr124	0.119847	0.813066	-0.185698	-0.262349	-0.012175	1		0.733261	0.586621	0.564619	0.3543	0.494213	0.79777	0.767757	0.839692	1.88009	1.95274	0.509207	0.258675		0.496464	1.36007	2.73952
Gpr125	0.514184	-0.143337	-1.74502	0.235669	0.139981	1		21.3032	20.6698	6.29996	4.81849	24.8095	21.6438	28.2973	32.5042	19.8488	17.9652	23.6498	26.1262		17.8913	24.6539	1.37798
Gpr160	0.34975	0.231501	-0.119542	-0.077541	-0.134745	1		44.8061	56.9713	52.3907	41.1343	47.6751	44.8485	65.8351	64.4125	64.3546	55.4858	48.0069	48.3399		47.0659	62.522	1.32839
Gpr84	0.113182	-0.272285	-0.444173	-0.772334	-0.069142	1		38.5927	45.5149	30.43	30.8596	35.0562	45.022	45.8186	45.3163	34.4273	34.8704	28.657	19.7563		31.6302	40.1081	1.26803
Gpr97	0.444862	0.586607	-1.04745	-0.591105	0.121319	1		150.396	165.358	100.859	50.8775	170.306	173.324	218.811	211.711	254.151	221.023	111.545	97.3912		117.384	226.424	1.92892
Gpsm1	0.070311	-0.010956	-0.110005	-0.318943	-0.374411	1		10.9217	9.59298	10.2523	8.6095	7.84152	7.52678	10.8857	10.7535	10.0785	10.2659	7.83613	8.21294		8.37986	10.4959	1.25251
Grlf1	0.212581	0.384317	-0.65052	0.073133	-0.101321	1		15.9774	12.6296	7.57778	9.92041	13.8709	12.6603	16.7536	16.7126	18.9242	19.0253	15.6157	14.5828		12.3713	17.8539	1.44317
Gsg2	0.264836	0.103225	-0.285403	0.020788	-0.141614	1		28.52	28.917	25.7942	20.9746	25.1719	26.7079	34.8507	34.5628	32.917	28.9285	28.7136	29.586		26.158	32.8147	1.25448
Gsta4	0.401922	0.3134	-0.410356	-0.285716	0.025825	1		0.501705	0.621128	0.208018	0.14172	0.658951	0.520285	1.0968	1.0293	0.708887	1.17165	0.367761	0.194006		0.348457	1.00166	2.87455
Gstm1	-0.078285	0.0215	-0.30672	-0.604372	0.234562	1		267.1	299.729	246.085	211.801	294.419	372.836	247.958	288.827	245.83	329.54	184.192	187.96		249.549	278.039	1.11417
Gtf2h2	0.241728	0.091327	-0.323985	0.040916	-0.074839	1		19.6437	22.8782	18.7216	14.8452	19.7026	20.5686	25.9941	24.649	23.3933	22.0381	20.4249	23.3778		19.6068	24.0186	1.22502
Gtf2ird1	0.101092	-0.104758	-0.731278	-0.424202	-0.214042	1		24.6221	24.224	16.582	12.0462	20.9546	20.8808	25.8021	26.7347	22.4378	22.8471	18.0769	17.8163		17.7261	24.4554	1.37963
Gtpbp1	0.011741	-0.021962	-0.31939	-0.273313	-0.376859	1		95.6712	95.1017	81.2754	71.2144	73.3742	73.0826	98.4922	93.8559	95.6073	92.2532	80.0304	77.4732		76.0751	95.0522	1.24945
H2-Ke6	0.084582	-0.089145	-0.097838	-0.639626	-0.330844	1		13.8162	15.9423	16.374	11.3022	10.9715	12.2787	16.5616	15.1145	14.8558	12.9997	8.91113	9.47398		11.5519	14.8829	1.28835
H2afy2	-0.203958	0.598586	-0.768351	-0.726045	0.409558	1		1.23497	1.48381	0.416035	0.3543	1.94391	2.32394	0.904856	1.19182	2.1883	2.95701	0.367761	0.485016		0.981826	1.8105	1.84401
Hat1	0.264473	0.126746	-0.300377	0.016818	-0.18398	1		115.701	131.61	105.108	95.3423	107.508	109.953	147.519	149.953	141.993	128.212	117.825	132.409		111.358	141.919	1.27444
Haus3	0.195964	0.100305	-0.479269	-0.214257	0.176074	1		36.007	41.8917	32.3913	22.9232	44.1497	44.1201	46.9154	42.6076	45.4612	38.1901	32.5327	34.3391		35.076	43.2936	1.23428
Hcfc2	0.008152	-0.014575	-0.563016	-0.339712	-0.062604	1		26.3974	24.9832	19.4645	14.668	25.0072	24.1065	26.8715	24.8115	25.4583	25.3857	19.7459	20.4353		20.5713	25.6317	1.246
Hcn3	-0.008716	0.129756	-0.349061	0.003243	-0.01613	1		0.540297	0.24155	0.148584	0.03543	0.230633	0.520285	0.548398	0.216695	0.708887	0.334756	0.367761	0.420347		0.287173	0.452184	1.5746
Heatr2	0.253109	0.198018	-0.385405	-0.100739	-0.057095	1		23.5029	20.7388	17.7409	15.6601	22.5032	19.9442	26.1312	26.9785	26.1055	24.9393	20.1703	20.9527		19.4952	26.0386	1.33564
Hexdc	0.158701	0.173792	0.141436	-0.351515	-0.068704	1		3.24178	2.31198	3.0014	3.33042	3.29476	1.90771	3.26297	3.16916	2.86637	3.65442	1.75394	2.16641		2.57577	3.23823	1.25719
Hibch	0.271904	0.175159	-0.410882	-0.082282	-0.153812	1		35.1193	39.7867	30.5489	25.2971	31.3331	35.7956	45.188	45.6684	44.1051	40.7287	34.6544	35.9882		32.2695	43.9225	1.36111
Hif3a	2.09921	2.07447	-1.27526	-1.42025	-1.14729	1		3.97505	2.62254	0.772637	0.779461	1.15316	0.728398	16.0132	18.8253	13.3456	20.8665	0.565786	0.646688		0.774356	17.2626	22.2929
Hmga2-ps1	0.515784	-0.265393	1.45366	-1.87103	-0.088789	1		4.93986	4.48593	12.9268	16.3687	3.88781	4.85599	7.29369	7.04258	2.95883	4.5471	0.509207	0.614354		6.52714	5.46055	0.836591
Hmgb3	0.544944	0.280445	-0.764645	-0.064605	0.004654	1		90.4998	105.937	64.0991	50.7004	96.767	100.311	150.425	137.086	126.398	112.618	95.3349	92.4117		83.2707	131.632	1.58077
Hmgn5	0.246943	-0.212672	-0.876689	-0.620645	-0.740037	1		59.1626	67.1164	38.8101	29.0526	39.7018	35.1019	73.8966	76.3307	56.2795	52.4172	35.4182	46.0119		37.3494	64.731	1.73312
Hmha1	0.047669	0.065603	-0.069592	-0.371113	-0.186184	1		314.26	310.771	333.214	262.289	287.863	261.252	342.886	303.21	344.581	309.622	220.062	262.749		271.238	325.074	1.19848
Hmmr	0.184768	0.022705	-0.486334	-0.088038	-0.172804	1		119.329	122.983	99.1649	73.2339	108.595	106.138	143.022	132.671	138.48	107.708	98.2204	129.629		102.497	130.47	1.27292
Hnrnph3	0.420774	0.301842	-0.065581	-0.201818	-0.26229	1		6.17483	8.00565	7.01316	6.44827	5.73288	5.75782	8.50016	11.1598	8.32172	9.62424	5.37496	6.69322		6.17005	9.40147	1.52373
Hnrnpul2	0.314502	0.17587	-0.0181	-0.163178	-0.072007	1		424.018	400.973	437.669	377.011	395.173	389.554	504.169	522.261	483.214	448.992	352.286	384.262		389.326	489.659	1.25771
Hook1	0.422751	-1.18428	-2.64324	-1.58472	-0.840497	1		17.3667	14.3205	2.25848	1.13376	10.708	6.10467	20.702	22.455	6.96559	5.85823	4.63944	4.59149		4.90597	13.9952	2.85269
Hook2	0.184772	0.33701	-0.352346	-0.362492	0.011583	1		5.44157	4.45142	3.59573	3.72015	5.27161	4.71725	4.963	6.55501	5.8252	7.19726	3.33814	3.91246		4.09256	6.13512	1.49909
Hormad2	0.009898	0.21134	-0.236839	-0.154092	0.321305	1		0.115778	0.276057	0.0297168	0	0.329476	0.659027	0.164519	0.243781	0.462318	0.30686	0.0848679	0.0646688		0.194626	0.29437	1.51249
Hrh1	0.160097	0.422215	-0.154282	-0.534988	0.314794	1		0.810446	0.345071	0.445752	0.389731	0.988427	0.936512	0.740337	0.785518	1.14038	1.08796	0.113157	0.0646688		0.489708	0.938549	1.91655
Hsd17b10	0.276501	0.120598	-0.147333	-0.061894	0.023733	1		55.1489	58.11	52.361	49.7084	55.6155	59.5552	67.4529	70.1549	57.9746	65.3332	56.7483	51.6704		54.2765	65.2289	1.20179
Hsp90aa1	0.603167	0.421896	-0.435111	-0.040192	-0.058738	1		1489.95	1512.93	1181.21	1039.3	1358.53	1524.47	2071	2491.55	2075.93	1947.67	1367.82	1552.5		1337.31	2146.54	1.60512
Hsp90b1	0.052719	-0.018756	-0.348621	-0.107832	-0.173004	1		1724.82	1807	1565.6	1207.63	1648.66	1483.82	1711.55	1951.8	1715.57	1770.61	1413.05	1864.27		1530.51	1787.38	1.16784
Hspa14	0.363663	0.322911	-0.244268	-0.069216	-0.15849	1		121.104	135.51	115.747	100.586	116.667	113.04	164.821	165.934	169.424	152.063	119.268	125.231		115.09	163.06	1.41681
Hspa1a	0.153402	-0.129646	-0.345725	0.038797	-0.334948	1		0.385927	0.690143	0.208018	0.21258	0.230633	0.208114	1.04196	0.379216	0.616424	0.195274	0.707232	0.452682		0.336543	0.558217	1.65868
Hspa4l	0.237336	0.017025	-0.304078	-0.456915	-0.196063	1		51.2125	49.4487	41.9304	39.2211	44.7098	42.9061	55.6624	63.3561	52.057	49.8229	32.7307	40.0623		40.2601	55.2246	1.3717
Hspb6	-0.014103	-0.024058	-0.351912	-0.137711	0.123496	1		4.59253	4.58945	3.7146	3.04698	5.56814	4.61319	4.38718	4.68602	4.56153	4.43552	3.9605	4.20347		4.18448	4.51756	1.0796
Hus1	0.093415	0.021902	-0.446721	-0.195959	-0.163297	1		48.4724	47.2058	35.6899	33.9774	40.7232	44.5017	52.3994	49.8127	49.1906	47.9817	42.4339	40.8384		39.6941	49.8461	1.25576
Hypk	0.346244	0.177347	-0.333572	0.06869	0.004353	1		56.1909	61.6297	50.2511	42.8349	59.0091	59.1737	72.745	77.5767	68.2997	65.1938	62.972	60.6917		55.8221	70.9538	1.27107
Ifngr1	-0.218004	0.489775	-0.114533	-0.306721	0.186593	1		246.569	247.106	229.057	226.788	260.418	301.696	216.754	207.404	336.352	357.687	195.196	203.545		236.117	279.549	1.18395
Ift57	0.152389	0.318119	-0.177335	-0.236923	0.290558	1		38.94	39.8902	36.1059	33.3751	47.5763	49.2883	44.0089	43.8265	48.6975	50.0739	33.6077	32.9811		38.8224	46.6517	1.20167
Ift74	0.007802	0.180599	-0.44567	-0.194474	-0.245253	1		5.01705	3.48522	2.91225	2.79897	3.42655	3.43388	4.44202	4.1172	4.99303	4.90976	3.39471	3.78313		3.29158	4.6155	1.40221
Ift80	-0.088258	0.204427	-0.676883	-0.52106	-0.397863	1		24.159	25.8113	16.0174	14.4909	18.0553	19.3893	19.9891	26.8972	24.0713	33.8104	15.7854	18.4306		17.0281	26.192	1.53816
Ift88	0.433213	0.472048	-0.48312	-0.273007	-0.140553	1		4.05223	2.8986	1.60471	2.79897	2.99823	3.12171	5.2372	4.84854	4.2225	6.19299	2.43288	2.97477		2.65521	5.12531	1.93028
Ikzf4	0.145581	0.035001	-0.351538	-0.985876	-0.701198	1		2.31556	0.9662	1.21839	0.921181	0.658951	0.589656	1.91939	1.92316	1.84927	1.5622	0.311182	0.355679		0.67584	1.81351	2.68334
Il12a	0.417334	0.906728	-0.621631	-0.363603	0.189118	1		1.38934	1.41479	0.980654	0.14172	1.81212	1.66491	2.27585	2.13986	2.98965	4.01707	0.537496	1.19637		1.05555	2.85561	2.70534
Il1rap	0.130653	0.34807	-0.506899	-0.154345	0.181484	1		29.6006	31.0909	21.6041	20.514	32.1898	36.9055	33.4797	33.1543	38.1566	39.6407	26.3939	27.9369		27.5907	36.1078	1.3087
Il22ra2	-0.014471	0.4441	-0.206248	-0.415922	0.089394	1		0.771853	0.759157	0.564619	0.496021	0.889584	0.867141	0.493558	1.00221	1.32531	1.47851	0.452629	0.194006		0.577333	1.0749	1.86183
Immp2l	0.05826	-0.041502	-0.365275	-0.261485	-0.114884	1		0.771853	0.4831	0.208018	0.31887	0.658951	0.346856	0.630657	0.758431	0.493139	0.669512	0.198025	0.517351		0.374679	0.637935	1.70262
Impa2	0.01689	0.179882	-0.071806	-0.27424	-0.438568	1		87.644	83.5763	68.1406	94.6691	60.9859	64.8275	81.3274	91.9327	83.8644	110.358	63.3397	77.8936		71.6427	91.8706	1.28234
Ino80d	0.321589	0.11867	-0.135669	-0.559305	-0.240913	1		87.5668	83.4382	83.0584	72.419	70.969	73.4295	107.267	106.939	95.4532	90.3842	62.8305	52.5758		69.2137	100.011	1.44495
Ipo11	0.256198	0.081771	-0.520972	0.067137	-0.104617	1		51.9843	47.3093	33.7286	34.8632	45.1052	47.1031	61.2286	57.7491	56.7726	48.4281	51.9957	52.1231		44.1531	56.0446	1.26932
Ippk	0.125358	0.076523	-0.415733	-0.089137	-0.085126	1		25.0852	26.9846	21.4555	17.0773	23.0962	25.8755	30.1893	26.7889	29.4342	25.5809	24.1591	24.6712		22.7225	27.9983	1.23219
Iqcg	0.887095	0.3493	0.569594	-1.30861	-0.060208	1		1.54371	3.00212	2.25848	5.45623	1.74622	2.53205	4.6888	5.41737	2.12666	4.21235	0.254604	0.388013		2.10593	4.11129	1.95224
Ispd	0.384954	-0.146162	-0.267942	-0.100237	-0.19596	1		0.270149	0.138029	0	0	0.0329476	0.0693713	0.575818	0.568823	0.0924635	0.083689	0.0848679	0.161672		0.0581431	0.330198	5.67906
Kcnc3	0.434828	-0.045858	0.086217	-0.339549	0.041308	1		2.6243	1.82888	2.22876	2.62182	2.7676	1.87302	2.68715	4.03594	1.88009	2.37119	1.61249	1.48738		2.09851	2.74359	1.3074
Kcnip3	0.346291	-0.151166	-0.35079	-0.907523	-0.329478	1		1.08059	1.34578	1.01037	0.460591	0.724846	0.79777	2.02907	1.59812	1.23285	0.753201	0.198025	0.161672		0.558879	1.40331	2.51094
Kcnq5	-0.126091	0.090392	-0.387295	-0.341879	-0.11441	1		13.8548	10.6627	7.9641	10.3101	11.4658	11.03	11.626	10.6722	9.80114	16.4309	9.22231	9.70032		9.94878	12.1326	1.2195
Kctd12	0.10422	0.116886	0.314471	-0.407686	-0.816909	1		201.492	160.872	204.125	246.983	106.882	97.9522	202.03	187.63	206.348	186.766	125.322	147.348		154.769	195.694	1.26443
Khk	-0.531034	0.519098	-0.372881	-0.564489	0.15771	1		19.9524	19.186	13.0457	16.723	21.4489	22.4416	13.9019	12.5683	28.1089	28.8448	12.5604	13.2571		16.5794	20.856	1.25794
Kif11	0.138397	-0.074778	-0.265972	-0.113691	-0.336498	1		202.92	210.839	195.982	147.779	174.128	153.137	237.84	217.778	218.769	173.989	175.507	206.746		175.546	212.094	1.20819
Kif15	0.191609	-0.089928	-0.481218	-0.300729	-0.448153	1		104.084	106.558	89.0018	61.3294	83.555	70.3078	126.241	114.604	109.138	88.6546	73.6936	96.9386		79.1377	109.659	1.38568
Kif18a	0.129392	-0.195951	-0.63282	-0.203751	-0.36089	1		25.2396	24.431	16.9386	14.3846	20.1639	18.0712	28.4344	26.0846	24.1946	18.9137	18.8407	24.0245		18.7372	24.4068	1.30259
Kif20a	0.13741	-0.084106	-0.398424	-0.093981	-0.35539	1		126.854	125.848	104.187	87.0516	99.1722	97.9176	142.638	135.515	135.675	102.603	110.922	125.716		104.161	129.108	1.2395
Kif20b	0.25818	-0.089149	-0.78852	-0.32781	-0.386551	1		82.9742	84.3699	60.5034	35.5363	74.9228	52.6181	109.817	90.7138	95.5457	61.6509	57.0029	75.9212		59.4175	89.4318	1.50514
Kif21a	1.91118	0.406655	-2.14876	-0.918722	0.348349	1		4.86268	3.45071	0.148584	0.17715	5.3375	5.7925	18.3713	18.419	6.28752	5.38399	1.61249	1.84306		2.48522	12.1155	4.87502
Kif4	0.047619	-0.129117	-0.554959	-0.218431	-0.320582	1		66.3408	66.8058	51.9747	38.0164	56.9993	49.2189	71.3191	66.3627	69.7175	51.8593	53.0141	61.1444		51.728	64.8147	1.25299
Kifc3	-0.689834	0.860793	-1.17795	-0.59202	-0.060215	1		2.58571	2.86409	0.83207	0.460591	3.06412	2.08114	1.48067	1.13765	6.2567	5.27241	1.13157	1.81073		1.56337	3.53686	2.26233
Kifc5b	0.024128	-0.1005	-0.366159	-0.267818	-0.374779	1		11.3848	10.2486	8.64759	7.68832	8.66521	7.56147	12.0099	10.0221	10.7258	9.31738	8.31705	9.31231		8.36532	10.5188	1.25743
Kit	0.332242	0.246312	-1.11302	-1.08756	-0.77368	1		94.3205	88.2692	57.2643	26.0765	51.1676	54.8033	133.151	97.2417	122.637	94.3175	48.5161	36.3439		45.6953	111.837	2.44745
Klhl12	0.24036	0.232737	-0.519577	-0.326677	-0.012708	1		16.2089	18.8064	13.7589	10.0621	16.342	18.3487	21.0585	20.6672	22.7769	18.7184	14.0315	13.4834		14.3378	20.8053	1.45108
Klhl8	0.378418	0.327716	-0.946432	-0.750771	0.018361	1		3.51193	2.96761	1.33726	1.0629	3.3277	3.26045	4.6888	4.33389	3.76018	4.88186	1.35789	1.68139		2.0046	4.41618	2.20303
Knstrn	0.222925	-0.137729	-0.162684	-0.373234	-0.215416	1		69.9685	80.2291	71.4689	62.4986	63.3582	65.7293	86.8388	88.7906	73.601	62.7389	55.1358	60.3683		63.0932	77.9923	1.23614
Kri1	0.392899	0.200028	-0.344136	0.003989	-0.027519	1		33.2669	38.1304	33.0748	22.7461	36.5388	33.4716	49.2461	45.1267	43.7044	38.6085	34.7392	36.8612		32.9053	44.1714	1.34238
Krt10	0.030282	0.642401	0.048768	-0.319722	-0.385583	1		0.926224	1.13874	1.24811	0.956611	0.626004	0.485599	0.932276	1.21891	2.28077	2.06433	0.480918	0.776026		0.76221	1.62407	2.13074
Krtcap3	1.40905	-0.396843	-0.428844	-0.161568	-0.024841	1		1.5823	1.65634	1.21839	0.673171	2.10864	1.04057	6.16947	5.74241	0.862993	1.11585	1.13157	1.55205		1.2874	3.47268	2.69744
Ktn1	-0.000212	-0.166478	-0.836401	-0.471017	-0.353572	1		31.6846	28.917	18.781	14.2783	22.4373	24.5574	31.149	29.4434	29.3418	24.4372	18.5578	24.6065		20.5364	28.5928	1.3923
L3hypdh	0.470864	0.160225	0.029742	-0.188711	-0.175881	1		0.385927	0.414086	0.326885	0.531451	0.13179	0.346856	0.959696	0.920952	0.431497	0.697409	0.198025	0.258675		0.298947	0.752388	2.51679
Lbr	-0.083641	0.113955	-0.336948	-0.346704	-0.348666	1		425.832	452.561	366.973	328.047	342.49	346.891	414.781	414.022	463.766	486.986	356.954	333.368		345.787	444.889	1.2866
Lck	0.632178	0.2516	-0.323148	-0.869239	0.586198	1		2.19978	1.48381	1.51556	1.02747	3.06412	3.46856	3.07103	3.73798	2.31159	2.45488	0.820389	0.29101		1.69785	2.89387	1.70443
Lcor	0.33149	0.156254	-0.241307	0.142496	-0.28182	1		5.17142	5.14156	3.95233	4.46419	4.38203	3.74605	7.04691	6.44667	6.22588	5.49558	5.5447	6.04653		4.6893	6.30376	1.34428
Ldlrap1	0.416487	0.327452	-0.322024	-0.301682	-0.006923	1		90.0367	91.996	82.4344	62.782	83.7198	97.432	123.033	120.591	120.295	108.628	74.2311	73.0758		78.9458	118.137	1.49643
Lekr1	0.149655	0.483829	-0.055468	-0.414105	-0.101559	1		2.54712	2.24296	1.66414	2.86983	2.10864	2.21988	2.76941	2.76286	3.14376	4.35183	1.41446	1.68139		1.99306	3.25696	1.63415
Limd2	0.370116	0.235724	-0.149399	-0.460577	-0.444513	1		244.407	277.196	274.91	195.184	187.307	195.454	339.102	335.633	308.797	305.744	192.933	185.567		205.226	322.319	1.57056
Limk2	0.034523	0.000226	-0.311212	-0.482316	-0.339035	1		50.3634	52.3128	44.278	38.0873	40.6573	40.0966	54.0172	51.1941	53.5672	49.1255	35.6162	37.3139		39.3416	51.976	1.32115
Lins	0.141595	0.156741	-0.432846	-0.124433	-0.10435	1		10.7674	11.5599	8.43957	7.58203	10.675	9.95478	13.1615	11.6744	13.6538	11.4654	10.0993	10.2177		9.49472	12.4888	1.31534
Lman2l	0.310683	0.15686	0.185578	-0.359598	-0.061562	1		34.8106	34.8177	37.0866	42.3743	32.1239	34.5122	37.8943	48.9459	36.1224	41.7329	24.9512	28.8746		33.3205	41.1739	1.23569
Lmln	-0.011693	0.052869	-0.477718	-0.071189	-0.180044	1		4.05223	3.65776	1.96131	3.01155	3.65718	2.91359	3.89362	3.73798	3.6369	4.43552	3.62103	3.62145		3.13102	3.92601	1.25391
Lmo7	-0.114121	0.016131	-1.11648	-1.16413	-0.318999	1		1.31215	1.24226	0.0297168	0.0708601	0.922532	0.728398	1.15164	1.05639	1.29449	1.31113	0	0.0323344		0.297307	1.20341	4.0477
Lnx1	0.291298	0.011547	-0.10947	-0.035899	-0.274427	1		2.74008	3.24367	3.23913	2.16123	2.20749	2.39331	4.1404	3.62963	3.17458	2.87332	2.71577	3.07177		2.63145	3.45449	1.31277
Lonp1	0.096211	0.19276	-0.528014	-0.330979	-0.322478	1		155.143	145.793	97.2631	110.825	116.601	123.654	161.202	160.625	156.078	188.161	116.608	122.224		114.529	166.516	1.45392
Lpar2	1.15797	0.786524	-0.751453	-0.631291	0.428675	1		12.7356	11.2493	7.51835	5.91682	15.3206	17.655	28.5715	27.4119	21.1742	21.6476	8.59994	6.17587		10.1978	24.7013	2.42222
Lrfn1	0.169968	0.232457	-0.234499	-0.437075	-0.108547	1		1.042	0.552114	0.594336	0.460591	0.362423	0.971198	0.987116	1.05639	1.07874	1.14375	0.39605	0.258675		0.507212	1.0665	2.10267
Lrig1	0.547593	0.732764	-0.525984	-0.5978	0.417031	1		0.887631	0.793664	0.237734	0.31887	1.28495	1.63022	1.80971	1.57104	1.94173	2.17591	0.141446	0.29101		0.650707	1.8746	2.88087
Lrp8	0.180876	0.20958	-0.641762	-0.221613	0.171177	1		72.5928	68.4622	50.786	38.9022	78.7447	80.3319	86.8662	73.297	83.8336	79.5883	63.2266	57.4582		61.5749	80.8963	1.31379
Lrrc20	-0.0325	0.135064	-0.122944	-0.384553	0.041334	1		28.0569	27.3987	26.0319	24.7302	30.2788	26.8467	26.9263	27.2493	27.6466	33.4477	22.5466	19.4653		24.9832	28.8175	1.15347
Lrrc27	-0.136639	0.093437	-0.518956	-0.052508	0.383147	1		3.82067	4.31339	2.73395	2.33838	5.66698	5.5497	3.31781	3.9005	4.37661	4.43552	4.44142	3.33044		4.01015	4.00761	0.999367
Lrrcc1	0.091923	-0.18508	-0.467606	-0.324318	-0.299099	1		31.839	33.9895	26.5371	20.514	27.8077	25.3205	35.7281	34.5628	30.5746	27.0873	22.49	29.683		25.3921	31.9882	1.25977
Lrsam1	0.256373	0.362876	-0.313428	-0.100688	-0.005161	1		15.9388	12.3881	11.1735	11.2313	14.7605	13.458	16.7536	17.471	18.0304	18.9695	11.7966	14.4858		12.8176	17.8061	1.38919
Lyar	0.53397	0.316911	-0.466854	-0.044872	-0.172004	1		82.7813	88.2002	73.876	49.2832	74.3297	77.2102	119.907	128.554	116.257	97.2188	81.3883	84.2958		73.3972	115.484	1.57342
Lyplal1	-0.227129	1.21549	0.238962	-0.986386	0.439802	1		1.11919	1.48381	1.12924	2.30295	1.74622	2.49737	0.767757	1.16473	3.66772	5.02134	0.226314	0.0970032		1.33318	2.65539	1.99177
Lyrm2	0.004584	0.013561	-0.231402	-0.404674	-0.12001	1		18.1771	19.1515	17.8598	13.6406	16.6385	17.5509	19.4681	17.9857	18.6468	19.0532	12.6736	15.0355		15.5665	18.7884	1.20698
Lyrm9	0.422206	0.303956	-0.464284	-0.009005	0.169441	1		7.79572	7.55706	5.79478	4.78306	7.90741	9.60792	10.255	10.9973	9.77031	9.65213	7.35521	7.8896		7.223	10.1687	1.40782
Map3k15	0.736569	0.684305	-0.315229	-0.723054	-1.29708	1		7.44839	8.52326	6.77543	5.66881	2.50401	2.80954	14.8616	13.0829	14.8558	12.0233	3.87563	5.01183		4.44088	13.7059	3.08631
Map4k5	0.380901	-0.131393	-1.02466	-0.421908	-0.039184	1		19.2963	20.2212	11.1438	7.26316	20.2298	18.1753	26.8715	25.1908	17.3523	18.5511	13.89	15.1002		14.3004	21.9914	1.53782
Marveld1	1.05723	0.340024	-0.38807	-0.795324	-0.419324	1		27.5938	28.1233	25.913	16.1915	17.9894	23.17	60.7625	57.3428	37.3861	33.6709	16.3512	14.9062		19.0869	47.2906	2.47765
Mbd4	0.342099	0.180021	-0.031202	-0.303536	0.082294	1		15.7458	18.0472	16.5523	16.475	17.8576	18.0365	22.7311	20.6402	19.0783	19.4716	12.419	14.5828		15.9872	20.4803	1.28104
Mccc2	0.208739	0.021715	-0.36251	-0.117809	0.056983	1		13.3917	13.0782	10.4009	9.74326	13.6732	13.9436	15.2729	15.6291	13.623	13.2787	10.7216	13.5158		11.9997	14.4509	1.20427
Mcm8	0.485771	0.435435	-0.323261	-0.151432	-0.263104	1		17.714	18.0817	15.631	12.5777	14.8923	14.6027	24.815	26.1117	24.2563	24.8556	13.6637	18.3659		14.9556	25.0097	1.67227
Mcph1	0.446162	0.417306	-0.402639	-0.103567	0.029367	1		27.3236	26.536	21.3367	18.9196	27.017	27.9913	37.4281	36.6756	38.6189	33.9777	24.64	25.3502		24.2091	36.6751	1.51493
Mfng	0.569635	0.176224	-0.557549	-0.263688	-0.144385	1		28.6358	30.5043	20.4452	19.0968	26.8523	26.4651	44.9686	43.7723	34.6122	32.4713	25.9696	22.9574		23.6311	38.9561	1.64851
Mfsd2a	0.145252	0.353233	-0.336863	-0.547928	-0.266343	1		2.70149	2.55353	1.90187	1.84236	1.81212	2.21988	3.07103	2.95246	3.97593	3.29177	1.66907	1.29338		1.78978	3.3228	1.85654
Mgam	0.053459	0.835901	-1.46154	-1.28792	-0.694763	1		14.7038	13.6993	7.16175	1.87779	8.63226	8.15112	17.7681	11.7828	27.8315	24.4372	6.28022	4.17114		6.04571	20.4549	3.38337
Mif	0.090157	0.367686	-0.148288	-0.233088	0.068567	1		425.175	343.484	215.714	477.668	344.401	461.77	361.997	456.359	375.217	617.151	331.183	322.503		358.873	452.681	1.2614
Mipep	0.278544	0.207078	-0.480043	-0.199625	-0.302603	1		43.5325	46.4811	32.1536	31.8162	33.4088	39.1948	52.6462	56.9636	52.2727	51.943	39.5484	38.575		35.7828	53.4564	1.49391
Mipol1	0.137341	-0.092921	-0.460986	-0.019485	-0.121469	1		1.11919	0.931693	0.624053	0.31887	0.856637	0.867141	1.45325	1.00221	1.0171	0.781098	0.961836	1.0347		0.777206	1.06342	1.36825
Mir3091	0.175952	0.274736	-0.281576	-0.211346	-0.128078	1		0.849039	0.828171	0.564619	0.460591	0.428318	0.936512	1.17906	0.975126	1.10956	1.33902	0.367761	0.80836		0.59436	1.15069	1.93602
Mis18bp1	0.282537	0.041371	-0.347554	-0.053109	-0.229264	1		42.9922	44.9628	38.1564	30.5407	38.318	36.4199	57.0608	50.3544	51.0707	39.5012	36.7195	47.9843		38.0231	49.4968	1.30175
Morc3	0.273328	0.138116	-0.079768	-0.066474	-0.044044	1		102.425	107.8	110.695	88.1145	103.95	99.8946	134.878	119.615	125.011	106.536	93.1566	107.512		100.554	121.51	1.20841
Morc4	0.650159	-0.69086	-0.791362	-0.711332	-0.670962	1		0.926224	0.586621	0.0297168	0	0.0329476	0.173428	1.53551	1.97734	0.0924635	0.083689	0.113157	0.0323344		0.0635973	0.922251	14.5014
Morn2	0.218792	0.066663	-0.433818	-0.118812	-0.136769	1		1.50511	1.72536	0.950937	0.921181	0.988427	1.76897	1.97423	2.11277	1.07874	2.39909	1.3296	1.48738		1.24108	1.89121	1.52384
Mphosph8	0.371685	0.149771	-0.243363	-0.007728	-0.230911	1		33.1897	34.2311	31.7375	24.9073	30.4106	26.7426	45.0509	42.7701	42.3483	32.6666	30.609	36.4409		30.1413	40.709	1.3506
Mpp7	0.181791	-0.357408	-0.773079	-1.85764	-0.49141	1		44.8061	41.7191	26.4182	23.3838	28.4008	32.5698	49.63	48.7834	34.4889	32.6108	11.6269	10.7997		22.1999	41.3783	1.8639
Mreg	0.87542	1.11907	-1.0809	-1.73273	-0.885471	1		18.6017	20.0832	9.50937	7.72375	7.70973	12.3134	37.1814	35.4567	38.8347	47.5354	5.26181	4.9795		7.91626	39.752	5.02157
Msh6	0.293564	0.232604	-0.329438	-0.231091	-0.063243	1		107.403	92.3066	84.8712	73.6591	92.5168	98.5419	121.388	123.841	114.069	120.931	83.6514	86.2035		86.574	120.057	1.38676
Msi2	0.42381	0.090163	-0.190953	-0.308942	0.438228	1		44.2272	36.5776	32.629	37.9101	52.6173	57.5782	53.6059	55.4738	40.2833	45.8616	33.155	31.6877		40.9296	48.8061	1.19244
Msrb2	0.242556	0.108499	-0.235941	-0.463791	0.032941	1		10.0341	13.1817	10.3414	9.07009	11.7623	12.0359	14.56	13.2725	13.4689	11.7165	8.23218	8.05127		9.91553	13.2545	1.33674
Mtap7d3	0.05119	0.541317	-1.11206	-0.733972	0.095336	1		0.926224	1.69085	0.0297168	0.10629	1.61443	1.31805	1.72745	1.05639	2.98965	1.72957	0.226314	0.549685		0.640748	1.87577	2.92746
Mtbp	0.203196	0.107875	-0.347146	0.051962	0.010063	1		31.646	33.0233	27.488	22.9232	31.6297	33.5063	37.3459	37.4069	34.0266	35.8189	32.4195	34.6948		30.4436	36.1496	1.18743
Mtf2	0.396713	-0.062426	-0.367915	-0.16593	-0.212666	1		87.3352	92.7207	77.8877	61.1877	77.1302	77.9733	124.102	113.575	90.2752	82.071	81.4449	78.8313		75.7425	102.506	1.35335
Mtfr1	0.201967	0.018106	-0.37508	0.020204	-0.352731	1		50.5564	57.0403	44.0997	38.4062	41.6128	42.2124	63.0657	60.9995	54.2761	54.7047	55.3056	53.8368		45.9122	58.2615	1.26898
Mtmr4	0.366139	-0.072492	-0.10747	-0.444355	-0.334547	1		85.2898	73.1206	80.8891	66.0062	68.465	56.7457	111.791	92.962	89.289	61.2604	59.2378	56.6499		64.6656	88.8256	1.37361
Mtus1	0.293738	0.316795	-0.466946	-0.042037	-0.935648	1		173.937	185.51	151.585	107.92	92.4838	94.4837	215.054	226.012	233.347	214.858	158.844	190.223		132.59	222.318	1.67673
Mtus2	3.37702	-1.00118	-1.02324	-1.02324	-0.93	1		0.926224	1.13874	0	0	0.0988427	0.0346856	20.7294	19.5025	0.0308212	0	0	0		0.0222547	10.0657	452.295
Mutyh	0.26262	0.28531	-0.440123	-0.153001	-0.195461	1		5.86609	5.86621	4.93299	3.1887	5.20571	4.78662	7.48563	6.9884	7.7053	7.02988	4.498	5.85253		4.74409	7.3023	1.53924
Mvb12b	0.471712	0.442332	-0.112652	-0.336196	0.098673	1		77.2625	70.8777	74.4703	62.3923	75.384	83.3843	97.7519	108.456	105.963	96.0471	61.897	55.0332		68.7602	102.054	1.48421
Mybl2	0.416299	0.291561	-0.434041	-0.235447	-0.19765	1		130.443	133.681	115.866	79.1153	110.144	119.908	177.105	176.037	169.794	153.932	118.674	105.378		108.181	169.217	1.56421
Mycbp	0.237447	0.209077	-0.492552	-0.276724	-0.346151	1		27.4394	29.6071	21.5447	18.4236	20.6911	23.7597	31.3409	36.2693	32.6396	33.6151	22.9426	23.7981		21.86	33.4662	1.53094
Myl6b	-0.099485	0.123129	-0.186046	-0.354732	0.520732	1		5.71172	5.69368	5.31931	4.46419	9.32416	7.90833	4.66138	5.85075	5.48617	7.11357	4.44142	4.0418		5.91653	5.77797	0.97658
Myo1b	0.039349	0.208115	-1.05461	-0.285233	-0.803102	1		1.50511	0.931693	0.0297168	0.10629	0.230633	0.312171	1.0968	1.46269	1.47942	1.64588	0.735521	0.905364		0.386616	1.4212	3.67599
Naa35	-0.051508	0.032919	-0.361037	-0.176929	-0.211451	1		39.1716	38.4409	30.7569	29.2298	35.7152	31.0436	38.4427	36.3776	39.6977	39.7523	31.8537	36.5702		32.5282	38.5676	1.18566
Nadsyn1	0.137615	0.063078	-0.297833	-0.433339	-0.061262	1		9.14646	8.28171	7.0726	6.73171	7.77562	8.84484	9.3776	9.99504	9.36964	8.92683	5.62957	6.75789		7.13537	9.41728	1.3198
Nav2	0.459002	0.16295	-1.13474	-0.206613	0.864271	1		15.3985	12.6641	6.27024	5.4208	22.2726	30.454	19.5504	19.7734	17.2907	14.3666	12.2493	11.8021		14.7448	17.7453	1.20349
Nbn	0.316518	0.104873	-0.268905	-0.051468	-0.082286	1		33.3827	36.8536	33.9663	23.9861	36.5059	29.7256	45.1331	42.8243	42.6257	33.0572	30.5524	37.1522		31.9814	40.9101	1.27918
Ncapg	0.18609	0.212986	-0.324673	-0.220584	-0.196827	1		98.0254	104.177	83.9202	77.1312	88.2665	87.8934	115.712	114.604	123.716	110.972	82.2935	90.9567		85.0769	116.251	1.36642
Ncapg2	0.11012	0.097998	-0.351832	-0.178089	-0.053671	1		143.565	139.995	115.153	106.609	136.436	136.696	157.801	148.409	158.822	144.81	126.849	123.55		124.215	152.46	1.22739
Ncor1	0.275097	-0.02365	-0.029617	-0.211466	-0.042459	1		272.657	239.859	285.549	216.513	260.483	237.111	327.01	293.594	275.233	228.917	208.718	233.648		240.337	281.189	1.16998
Ndrg2	0.410777	-0.442665	-0.167764	-1.78393	0.499178	1		11.848	11.0768	6.29996	13.8886	15.1229	18.1059	16.6165	14.5185	6.37998	9.95899	2.26314	2.97477		9.77588	11.8685	1.21406
Ndufv3	-0.049271	0.073976	-0.094937	-0.385675	-0.034482	1		91.9277	93.2383	78.5415	94.7045	86.8168	93.9287	87.0033	91.8785	80.4433	114.57	70.1574	71.1034		82.5421	93.4738	1.13244
Nek1	0.362382	0.337304	-0.308092	-0.286544	-0.444767	1		28.3656	24.6036	18.4838	23.9153	19.9333	18.4528	33.4797	35.1858	30.513	36.9348	18.5578	24.5095		20.6421	34.0283	1.64849
Nek2	0.129435	0.150539	-0.385886	0.118626	0.150749	1		54.5314	63.9072	50.8454	39.3274	63.7206	67.9838	66.7126	63.031	71.2894	60.3956	63.2831	65.4772		58.4396	65.3572	1.11837
Nes	-0.029017	0.064425	-0.579272	-0.275874	-0.115168	1		0.849039	0.414086	0.148584	0.03543	0.527161	0.485599	0.520978	0.677171	0.77053	0.641616	0.113157	0.582019		0.315325	0.652573	2.06953
Net1	0.341361	0.223713	-0.53218	-0.434166	-0.693363	1		54.4543	54.7628	38.8399	36.0678	36.0117	30.7662	67.3432	71.5634	63.1526	64.7195	38.4734	41.8407		36.9999	66.6947	1.80256
Ngfrap1	0.15038	-0.231314	-0.266753	-0.240022	0.316339	1		38.4769	34.9902	32.9856	27.7417	43.7214	48.2477	40.9653	40.7928	29.3418	32.9456	32.0235	29.877		35.7662	36.0114	1.00686
Ngrn	0.297376	0.090091	-0.035599	-0.358086	-0.073612	1		20.3383	20.0141	19.94	19.3802	18.6483	19.5974	23.773	26.2742	21.2666	21.8149	14.6821	16.3612		18.1015	23.2822	1.2862
Nin	0.256645	0.266037	-0.233002	-0.379943	0.036612	1		412.093	378.923	383.674	289.074	407.726	403.671	488.513	456.901	522.974	428.627	301.847	305.56		348.592	474.254	1.36048
Nlgn2	0.429034	-0.631528	-1.49957	-0.939769	1.30264	1		5.17142	2.58803	0.74292	0.708601	8.92879	13.1459	5.01784	6.12162	2.09584	2.20381	1.47104	1.61672		4.43565	3.85978	0.870171
Nme3	0.246408	-0.035653	-0.155951	-0.330718	-0.061068	1		11.1533	13.5613	11.7381	10.2393	12.0918	11.5156	13.6277	16.0625	12.5134	11.5491	9.92954	9.31231		10.8044	13.4382	1.24376
Nme6	0.480181	0.330635	-0.405879	-0.003072	-0.186805	1		26.3202	35.5423	26.7154	19.4865	27.676	26.4305	42.2815	44.8016	41.5161	36.7953	31.6557	30.071		27.0058	41.3486	1.5311
Npepl1	0.649439	0.57611	-1.04153	0.261811	0.179662	1		53.2965	50.5875	27.9338	21.506	59.2727	58.6534	86.4001	77.685	84.635	71.2194	62.7739	62.1791		48.7198	79.9849	1.64173
Nphp1	0.436044	0.458936	-0.48061	-0.35073	-0.083928	1		3.51193	4.03733	2.08018	2.76354	3.22886	3.78073	4.71622	6.20288	5.2396	5.88613	2.99866	2.48975		2.89029	5.51121	1.9068
Nphp3	-0.142053	0.253841	-0.368349	-0.298433	0.165761	1		7.3712	6.93593	4.21978	6.41284	8.07215	8.2205	6.11463	6.66336	7.15051	10.2938	4.69602	6.56389		6.3642	7.55556	1.1872
Npm1	0.568491	0.382605	-0.523536	0.002191	-0.246411	1		1458.15	1598.51	1109.42	1016.38	1236.69	1339.73	2265.4	2268.49	2114.18	1871.37	1458.68	1602.62		1293.92	2129.86	1.64605
Nr3c2	0.014672	0.040774	-0.045105	-0.35474	-0.20172	1		0.501705	0.448593	0.505186	0.3543	0.461266	0.104057	0.438718	0.541737	0.616424	0.418445	0.113157	0.194006		0.288662	0.503831	1.7454
Nr4a2	0.259416	-0.187712	-0.068197	-0.418111	-0.039861	1		2.74008	1.69085	2.8231	1.31091	2.17454	2.08114	3.01619	2.6816	1.97256	1.67378	1.35789	1.45505		1.8671	2.33603	1.25115
Nrep	-0.116528	0.680535	0.104124	-0.811198	-0.556057	1		6.98527	7.2465	5.34902	10.0976	5.50224	3.53793	6.49851	6.47375	9.36964	14.6456	3.11182	4.1388		5.28956	9.24687	1.74813
Nrm	0.011961	0.109444	0.070546	-0.118178	-0.334463	1		37.0104	36.5431	37.7998	39.5399	29.6858	28.2341	34.9878	39.1946	37.6635	41.8445	34.8241	32.7871		33.8118	38.4226	1.13637
Nsmce4a	0.171518	0.114	-0.144729	-0.075413	-0.356058	1		70.0843	82.7481	74.1731	63.8804	60.5247	58.4453	89.0598	83.3191	89.3506	76.2128	70.8364	74.1105		66.9951	84.4856	1.26107
Nudt1	0.367443	0.269468	-0.129834	-0.120035	-0.055048	1		20.3769	25.4318	21.7824	19.9117	20.9876	23.0313	27.0908	32.5855	27.061	28.5659	20.6512	21.3407		21.2841	28.8258	1.35433
Nudt12	0.135553	-0.198103	-1.39258	0.041138	-0.750287	1		1.96823	1.82888	0.208018	0	0.856637	0.589656	2.82425	1.54395	1.6027	1.45061	1.89538	2.0694		0.936516	1.85538	1.98115
Nuf2	0.047576	-0.048875	-0.366141	-0.251582	-0.249623	1		79.964	94.6531	72.2118	62.8175	75.4499	71.1056	91.8292	88.7094	91.6006	77.1334	66.1969	80.157		71.3231	87.3181	1.22426
Nxf1	0.320007	0.189968	-0.1057	-0.038422	-0.13571	1		86.4476	84.6805	88.6749	70.2224	83.1267	72.4583	113.793	100.33	103.436	92.0579	74.4574	92.1207		80.1767	102.404	1.27723
Nxf2	-0.130904	0.135047	-0.34015	-0.174604	-0.273418	1		0.231556	0.345071	0	0.03543	0.13179	0	0.0822597	0.270868	0.215748	0.61372	0.0565786	0.226341		0.0750233	0.295649	3.94076
Oaz3	-0.35512	0.418628	-0.326822	-0.152605	-0.321696	1		0.385927	0.24155	0.0594336	0.03543	0.0329476	0.0693713	0	0.0541737	0.647245	0.864787	0.169736	0.194006		0.0934874	0.391551	4.18828
Odf2l	0.190338	0.040739	-0.445746	-0.211158	-0.260193	1		8.25883	10.4902	7.45892	5.7751	8.00626	7.31867	11.626	10.0492	9.52375	9.81951	6.90259	9.0213		7.4138	10.2546	1.38318
Ofd1	0.060118	-0.008405	-0.65574	-0.296704	-0.407714	1		14.0863	15.7698	10.6386	7.58203	11.3999	10.6138	16.2326	14.979	16.6434	13.0276	10.1276	13.8068		10.6948	15.2207	1.42319
Ogfrl1	-0.12334	0.049241	-0.535024	-0.745952	-0.027854	1		122.918	124.398	88.8235	81.2411	116.536	126.013	112.12	114.767	129.295	126.677	70.1574	76.5032		93.2123	120.715	1.29505
Olfm4	-0.417443	0.433016	-0.833288	-1.431	-0.561641	1		20.9172	25.6733	14.3235	10.9479	20.724	10.1976	14.1212	20.2609	25.8282	37.7716	5.99733	10.0237		12.0357	24.4955	2.03524
Orc1	0.339107	0.034604	-0.436514	-0.126441	-0.396446	1		20.2612	22.6367	18.8107	12.3651	15.9466	16.1635	28.8183	25.9763	24.3487	19.639	19.8591	19.2713		17.0694	24.6956	1.44678
Osbpl5	-0.128454	-0.047239	-1.60616	-0.243296	1.73825	1		6.17483	4.38241	0.74292	1.38177	20.2628	19.6321	5.04526	4.44224	4.09922	6.05351	4.46971	4.1388		8.438	4.91006	0.581898
Otub2	0.05025	0.282529	-0.495683	-0.164141	0.315103	1		5.36438	4.93452	3.1797	3.543	7.57794	5.72313	5.15494	5.57989	5.45535	7.50412	4.83747	4.1388		4.83334	5.92357	1.22556
Padi3	-0.019903	-0.057656	-0.360761	-0.15856	0.100052	1		0.463112	0.310564	0.0891504	0.0708601	0.626004	0.346856	0.356459	0.379216	0.246569	0.418445	0.226314	0.258675		0.269643	0.350172	1.29865
Pak1	0.395875	-0.174163	-1.09797	-0.484288	-0.467258	1		73.7892	83.6453	38.3644	34.1191	59.042	54.283	101.865	105.909	70.7346	68.5692	54.5135	57.4582		49.63	86.7695	1.74833
Palb2	0.286	0.123529	-0.478759	-0.253655	-0.226856	1		15.3599	16.0458	12.6891	9.28267	14.2663	12.2787	21.9633	16.7667	18.7701	15.622	12.5039	13.5158		12.4227	18.2805	1.47154
Palm	0.12639	-0.294889	-1.21541	-1.37759	-0.642924	1		83.7461	87.303	42.7625	29.7612	57.5923	51.2307	90.9518	95.9415	71.3819	67.6765	36.2103	28.3896		40.9911	81.4879	1.98794
Pan3	0.103102	-0.078155	-0.245575	-1.01946	0.130491	1		45.2306	40.4079	39.0776	32.8437	51.8265	42.1084	51.9881	40.1427	45.9236	35.0936	20.538	20.694		34.5147	43.287	1.25416
Pard6b	0.676779	0.181466	-0.720367	-0.542446	0.096342	1		3.7049	2.58803	1.54527	1.48806	3.3277	3.53793	5.75818	5.49863	3.35951	4.04497	1.98025	1.71372		2.26549	4.66532	2.0593
Parpbp	0.147664	0.100474	-0.549147	-0.22192	-0.113233	1		24.7379	27.2606	17.2952	17.6087	23.9199	24.0025	30.2167	27.6015	29.2801	26.6131	21.6979	22.6018		21.1877	28.4279	1.34172
Pask	0.224535	0.349055	-0.356871	-0.458478	-0.096592	1		20.2612	21.2219	15.8688	16.0852	19.2084	19.4586	24.1295	24.6761	25.4891	27.8963	14.2861	15.3588		16.711	25.5478	1.5288
Pawr	1.18497	-1.54903	-1.47273	-1.91167	-0.099839	1		4.32238	3.72677	1.33726	0.28344	3.49244	3.88479	10.3921	10.4555	0.708887	0.725305	0.282893	0.388013		1.61147	5.57046	3.45675
Paxbp1	0.256585	0.085369	-0.404792	-0.142994	-0.323908	1		31.7232	34.9212	30.222	19.6282	29.3233	23.5169	46.1202	33.8856	42.6257	28.2032	28.5439	31.6231		27.1429	37.7087	1.38927
Pbk	0.041908	0.029622	-0.415032	-0.24257	-0.132028	1		65.6075	77.8136	55.303	51.7633	63.6217	67.082	71.5933	76.114	70.9504	75.4875	60.4825	60.433		59.7809	73.5363	1.2301
Pcbd1	0.283649	0.946478	-0.473566	-0.471946	0.316205	1		0.424519	0.517607	0.118867	0	0.691899	0.971198	0.850016	0.731344	1.63352	2.03643	0.0565786	0.0646688		0.317202	1.31283	4.13878
Pcgf6	0.37667	-0.027165	-0.886166	-0.397622	-0.159493	1		12.7742	11.3183	6.44854	5.66881	10.6091	10.7525	17.4939	14.3831	12.6983	10.9075	9.56178	8.24527		8.54768	13.8707	1.62274
Pcp4l1	-0.367213	0.416399	-0.321193	-0.466655	0.364918	1		1.62089	1.06972	1.01037	0.744031	2.30633	1.73428	0.932276	0.704258	1.97256	2.2875	0.876968	0.517351		1.19822	1.47415	1.23028
Pcsk4	0.031797	0.166445	-0.433836	-0.18877	-0.174722	1		2.04541	1.24226	1.09952	0.814891	1.05432	1.63022	1.61777	1.78773	1.47942	2.45488	1.21644	1.42271		1.20635	1.83495	1.52107
Pdcd5	0.120481	0.060251	-0.460761	-0.184339	-0.06234	1		41.6029	44.2036	31.8267	29.9738	36.9672	45.126	47.217	46.2372	47.9578	41.5934	35.7294	39.545		36.528	45.7514	1.2525
Pdia5	-0.204056	0.034755	-0.791134	-0.175021	0.095259	1		30.1795	29.7106	19.3456	14.42	31.2672	32.8473	26.0489	25.6783	29.0952	32.304	24.3005	28.519		25.1166	28.2816	1.12601
Pdss2	-0.076415	-0.024455	-0.470317	-0.245428	0.040608	1		9.33943	9.38594	7.04288	5.91682	9.91722	9.39981	8.555	9.10117	9.92442	8.45259	7.94929	7.53392		7.95999	9.0083	1.1317
Pdxp	-0.013721	0.159467	-0.38629	-0.317597	-0.448581	1		17.4825	16.943	9.92541	15.9435	12.586	12.1053	18.2891	15.7916	17.5373	21.1454	13.7769	13.4511		12.9647	18.1908	1.40311
Pecr	0.180563	0.166309	-1.59404	-0.884691	-0.731317	1		6.90809	6.97044	1.84244	1.4172	3.88781	3.67668	7.86951	8.12605	7.95186	7.86677	3.36643	3.23344		2.904	7.95355	2.73883
Peg10	2.64291	2.21555	-1.36742	-0.429198	-0.778926	1		4.12942	2.27747	1.01037	0.24801	1.58148	1.31805	21.6069	28.9016	15.2873	21.7591	2.65919	1.58439		1.40025	21.8887	15.632
Per1	0.070774	0.134869	-0.203488	-0.414781	-0.274169	1		32.4178	25.6388	19.9697	30.1864	22.2726	25.3899	30.8474	30.2289	30.0198	33.922	23.6498	19.4006		23.4782	31.2545	1.33122
Per3	0.074895	-0.213377	-0.938929	-1.2633	-1.04377	1		11.0761	9.73101	5.46789	4.42876	5.07392	3.98885	11.2147	10.8076	8.07515	9.59634	3.39471	4.10647		4.4101	9.92347	2.25017
Phf10	0.380109	0.054199	-0.409393	-0.204471	-0.464234	1		96.1343	104.419	80.1462	70.3641	71.4962	73.3254	129.833	131.777	99.1209	109.186	89.6205	84.1665		78.1865	117.479	1.50255
Phf15	0.504397	-0.918733	-0.8109	-1.38263	0.628694	1		17.3667	12.4571	6.716	9.42439	20.4275	26.7773	19.5504	23.5926	6.6882	8.14573	4.38484	5.82019		12.2584	14.4942	1.18239
Phf17	0.071384	0.186804	-0.418156	-0.123791	0.187071	1		61.4009	61.9748	49.419	42.4098	70.7384	69.9956	66.0271	63.7082	70.2415	70.4662	59.068	53.9985		57.6049	67.6107	1.1737
Phip	0.282347	0.068173	-0.078704	-0.015957	-0.128997	1		69.4282	63.7692	66.001	60.0185	62.6333	59.0003	90.0743	72.3489	75.9126	63.8268	67.7528	63.9575		63.2272	75.5407	1.19475
Pick1	0.285231	0.060971	-0.241232	-0.186162	-0.104668	1		9.4552	8.86833	9.24192	5.95225	9.02763	7.87364	12.2567	10.5097	9.49292	9.70793	7.55324	8.30994		7.9931	10.4918	1.31261
Pif1	0.219819	0.014176	-0.417631	-0.249016	-0.304078	1		23.5801	24.5001	21.6041	13.8886	19.8674	18.6956	29.7506	26.5722	27.7082	20.8665	18.6709	21.47		19.0328	26.2244	1.37785
Pigb	0.241138	0.183957	-0.355256	-0.302058	-0.040896	1		13.2373	12.043	10.7872	8.53864	12.586	11.9319	14.56	15.6833	15.3489	13.6413	10.9762	9.15064		10.6618	14.8084	1.38892
Pigp	-0.124064	0.022053	-0.334262	-0.631001	-0.041084	1		8.4518	9.00636	7.34005	6.09397	7.51204	9.39981	7.43079	8.424	8.69157	9.06631	5.03549	5.52918		6.81842	8.40317	1.23242
Plcxd2	0.105927	0.010753	-0.261188	0.290932	-0.277072	1		11.3848	10.4557	8.29099	9.60154	9.4889	8.18581	14.2035	9.4533	12.1435	9.87531	15.3328	11.8344		10.4557	11.4189	1.09212
Plekha7	1.35027	0.147382	-0.862083	-0.934777	-0.048937	1		1.15778	0.897185	0.0891504	0.14172	1.08727	0.832455	4.11298	4.22555	1.26367	1.22744	0.0565786	0.0646688		0.37864	2.70741	7.15034
Plk1	0.071551	-0.06436	-0.376409	-0.051395	-0.121034	1		158.23	160.907	134.528	110.861	138.874	154.42	164.602	170.864	161.041	144.085	159.127	148.771		141.097	160.148	1.13502
Plk1s1	0.0263	0.135391	-0.142612	-0.440653	-0.200852	1		9.4552	9.31693	7.2509	9.56611	6.98488	9.08764	9.2405	9.91378	9.4621	11.3538	5.77101	7.53392		7.69908	9.99255	1.29789
Plk4	0.017117	-0.07279	-0.445811	-0.316059	-0.25071	1		76.9538	88.2002	63.7128	57.0069	69.2228	69.2672	84.4258	82.7232	83.0323	73.8974	65.6594	66.6089		65.2464	81.0197	1.24175
Pmel	0.029569	0.153361	-0.218052	-0.351561	-0.107066	1		1.54371	1.38029	1.09952	1.13376	1.21906	1.35274	1.59035	1.4356	1.35613	2.12012	1.01841	0.840695		1.1107	1.62555	1.46354
Pnpla6	0.322651	-0.19816	-0.411071	-0.156914	-0.190127	1		16.9808	15.5972	11.1438	12.8611	15.683	12.6256	21.552	19.6921	14.9175	13.2229	13.9466	15.0678		13.5547	17.3461	1.27972
Poc1a	0.169252	0.191167	-0.462785	-0.3161	-0.265151	1		51.0581	55.729	43.5945	33.3397	44.611	43.912	60.927	59.4014	65.7108	56.4901	43.2826	42.0994		41.8065	60.6323	1.45031
Polq	0.419843	0.133371	-0.349399	-0.124541	-0.241593	1		30.5268	30.7113	27.5475	20.0888	28.6644	22.8231	45.517	37.0819	41.0846	26.2784	27.1011	28.907		25.8553	37.4905	1.45001
Pomc	0.051406	0.361359	-0.199333	-0.176892	0.041596	1		0.231556	0.276057	0.148584	0.03543	0.164738	0.416228	0.219359	0.379216	0.52396	0.697409	0.0565786	0.161672		0.163872	0.454986	2.77648
Ppa1	0.075872	-0.047225	-0.675273	-0.019209	-0.290775	1		87.0651	98.1383	65.7336	49.4958	74.758	76.2737	97.2035	98.1085	95.2066	83.968	89.9599	92.7674		74.8314	93.6217	1.2511
Ppid	0.644565	0.354207	-0.674417	-0.164287	-0.137293	1		106.709	111.147	78.1849	57.5738	93.7029	104.196	166.74	174.954	151.887	127.152	98.1921	96.0009		87.975	155.183	1.76394
Ppif	0.155393	0.169305	-0.515608	0.063279	0.046426	1		41.2556	39.5797	30.9649	24.9782	41.6787	41.8656	47.0251	43.2306	49.2214	41.9282	43.226	41.3234		37.3395	45.3513	1.21457
Ppig	0.422012	0.026687	-0.330376	-0.157215	-0.051452	1		129.363	142.549	129.684	86.1659	138.314	124.001	190.98	174.006	170.657	106.369	105.887	137.745		120.299	160.503	1.33419
Ppm1l	0.081211	-0.186329	-0.885113	-0.43298	-0.323967	1		2.6243	1.31127	0.505186	0.708601	1.28495	1.4568	2.19359	2.08569	1.26367	1.95274	1.10328	1.29338		1.0587	1.87392	1.77002
Ppp1cb	0.036629	-0.153072	-0.338061	-0.366874	0.244614	1		445.398	543.729	402.841	379.243	543.239	629.024	519.168	495.445	450.544	438.809	377.888	388.692		453.488	475.992	1.04962
Ppp1r13l	0.108962	0.432044	-0.267832	-0.194397	-0.064766	1		7.40979	6.21128	4.10092	6.87343	5.96351	6.97181	6.93723	7.90935	8.16761	10.9075	5.57299	6.07887		5.92692	8.48042	1.43083
Ppp2cb	0.127367	-0.031225	-0.277747	-0.196438	-0.413532	1		127.935	142.307	125.524	97.0429	99.8641	102.531	146.175	149.194	136.815	127.598	121.672	113.914		110.091	139.946	1.27118
Ppp2r3c	0.539647	0.05254	-0.251188	-0.026944	-0.098799	1		34.8492	40.8564	32.7479	30.5407	33.9689	36.5933	56.293	54.6612	40.8997	37.688	36.4366	37.8313		34.6865	47.3855	1.36611
Prdm15	0.382217	0.124938	-0.381971	-0.223114	-0.222088	1		14.0477	12.0775	10.3712	9.21181	12.1577	9.95478	18.8923	15.7645	17.2599	11.4096	10.5519	11.5434		10.6318	15.8316	1.48908
Prdx6	0.550357	0.657346	-0.441424	-0.134174	0.002935	1		272.271	291.861	216.992	197.912	257.485	307.8	426.132	400.939	434.425	456.468	269.795	244.06		249.007	429.491	1.72481
Prob1	0.41767	0.308684	-0.197559	-0.254769	0.206343	1		0.926224	0.448593	0.624053	0.31887	0.922532	0.971198	1.31615	1.19182	0.924635	1.25534	0.537496	0.29101		0.61086	1.17199	1.91859
Proca1	0.261343	-0.105617	-0.292958	-0.522953	-0.152526	1		0.501705	0.552114	0.386318	0.10629	0.296528	0.450913	0.658077	1.00221	0.308212	0.530031	0.0282893	0.0970032		0.227557	0.624633	2.74495
Prom1	0.401801	0.190906	-1.60591	-0.921328	-1.69435	1		46.4656	65.4945	24.2786	11.1605	16.7374	16.4757	77.0499	71.5092	71.8442	56.239	35.2485	22.9251		21.1376	69.1606	3.27192
Prr24	0.280107	-0.064894	-0.296749	-0.078319	-0.327237	1		7.21683	5.90072	5.91364	4.39333	4.7774	5.27222	8.63726	7.71975	6.28752	6.16509	5.65786	6.66089		5.44589	7.20241	1.32254
Prrg1	-0.153709	-0.059252	-0.537459	-0.515416	1.09679	1		9.30083	10.6972	7.31033	5.84596	19.8674	25.1818	9.40502	8.36983	9.15389	9.95899	7.21377	6.17587		11.9325	9.22193	0.772841
Prss57	0.32459	-0.953858	-1.76568	-2.4487	-1.32827	1		77.6099	95.3087	41.0092	8.43235	37.692	29.9684	105.238	111.814	44.1976	44.1041	16.9453	13.0954		24.5238	76.3384	3.11283
Prtn3	0.310556	0.244913	-0.237277	0.189422	-0.364444	1		1410.41	1748.89	1655.73	1024.14	1037.49	1416.11	1924.41	1994.19	1807.45	1936.76	1786.04	1816.81		1456.05	1915.7	1.31568
Psd4	0.215809	0.117978	-0.269016	-0.386853	-0.19177	1		196.012	184.199	161.957	153.235	173.535	159.103	226.516	215.367	218.399	194.382	144.841	145.473		156.357	213.666	1.36652
Psma8	2.4505	-1.21113	-2.06945	2.25577	-2.02363	1		3.01023	3.65776	0.0297168	0.03543	0.13179	0	23.0601	22.3195	0.739708	1.00427	17.5394	21.8581		6.59906	11.7809	1.78524
Psmc3ip	0.213874	0.305128	-0.234666	0.041905	-0.247561	1		13.3145	15.5972	13.0754	11.1959	11.8282	12.2093	17.2471	16.6042	18.3386	17.8537	14.6256	15.1972		13.0219	17.5109	1.34472
Psmg1	0.496295	0.261393	-0.409698	-0.182722	-0.097381	1		39.5575	43.1684	34.1446	27.6354	35.7811	41.4146	56.6221	60.8912	52.5501	47.0053	38.5017	34.1451		35.2704	54.2672	1.5386
Psph	0.374073	0.20364	-0.287684	-0.035508	-0.019501	1		44.9219	51.1741	45.1992	33.1625	41.7446	53.0343	63.998	61.135	54.3377	56.6296	52.6464	41.0647		44.4753	59.0251	1.32714
Ptgs1	0.486382	0.235132	-0.325486	-0.099025	-0.088691	1		218.435	213.22	178.717	165.352	210.205	195.592	300.357	305.16	275.511	232.907	203.966	198.921		192.126	278.484	1.44949
Ptpdc1	-0.217741	0.639671	-0.56909	-0.411927	-0.348779	1		0.887631	0.4831	0.0594336	0.21258	0.230633	0.416228	0.383878	0.51465	1.63352	1.61799	0.113157	0.420347		0.242063	1.03751	4.28611
Ptpn11	0.268318	0.237741	-0.178603	-0.046912	-0.041652	1		200.489	190.859	183.382	162.163	185.429	194.725	243.489	228.261	251.532	210.283	190.868	187.895		184.077	233.391	1.2679
Ptprv	0.592587	0.219024	-0.058073	-0.282916	-0.260245	1		2.04541	2.27747	2.58536	1.48806	2.27338	1.00588	4.8259	2.70868	2.68144	2.67805	0.933546	2.26341		1.75827	3.22352	1.83334
Pygm	0.303442	0.448905	-0.406119	-0.756087	-0.132541	1		3.28038	2.65705	2.46649	1.52349	2.56991	2.67079	4.0033	3.79216	3.14376	5.69085	1.47104	1.22871		1.98841	4.15752	2.09088
Qprt	0.128409	0.322307	-0.049906	-0.329581	0.223303	1		0.771853	0.655636	0.921221	0.389731	0.856637	1.14463	1.06938	0.677171	1.4486	0.83689	0.339471	0.388013		0.673283	1.00801	1.49715
R3hdm1	0.272222	0.144091	-0.099269	-0.049652	-0.154874	1		71.0877	66.5643	66.3279	62.038	65.2691	58.1678	85.9613	80.6917	80.9056	71.4146	63.3114	69.616		64.1217	79.7433	1.24362
Rab11fip4	0.738557	0.046037	-0.315383	-0.752131	0.1919	1		8.37461	4.86551	5.85421	4.39333	7.08373	8.32455	10.9954	12.4329	6.56491	7.16936	3.84734	3.20111		5.45071	9.29063	1.70448
Rab17	0.355733	0.126853	-0.094794	-1.19937	1.48716	1		2.70149	2.65705	2.02074	2.86983	8.50047	10.1282	4.0033	3.41294	2.74309	3.29177	0.622364	0.582019		4.12061	3.36277	0.816087
Rab44	-0.014727	0.065625	-0.612456	-0.993673	-0.037761	1		129.594	132.645	103.801	67.0336	133.701	121.712	150.234	109.322	147.664	126.873	62.3779	68.3226		92.8247	133.523	1.43845
Rabgap1l	-0.251939	0.519463	-1.97274	0.346564	0.58995	1		27.6709	26.4325	7.19146	5.10193	40.7891	41.6574	23.4714	21.6424	38.2491	40.1707	34.2866	35.0505		27.3462	30.8834	1.12935
Rabl2	0.127789	-0.025533	-0.64211	-0.60488	-0.281084	1		6.40638	5.96973	3.03111	4.18075	4.31613	5.51502	6.82755	6.88005	5.76356	6.36037	3.50787	3.9448		4.08261	6.45788	1.5818
Rac2	-0.010077	-0.067455	-0.507785	-0.524823	-0.237155	1		781.579	821.166	618.198	508.421	697.829	661.663	778.834	812.74	783.074	746.367	568.275	545.094		599.913	780.254	1.30061
Rad18	0.270542	0.201846	-0.367912	0.009274	-0.024893	1		30.0637	33.9895	25.0215	24.1633	29.521	33.4023	39.5121	38.1653	38.7114	35.261	31.4011	33.0781		29.4312	37.9124	1.28817
Rad51	0.401186	0.230998	-0.276202	-0.010427	-0.154986	1		54.4929	66.1502	56.5808	42.6932	51.9254	56.2254	79.1886	80.7729	73.8167	68.1229	58.1628	61.5971		54.5308	75.4753	1.38409
Rad51ap1	0.279333	0.263441	-0.359002	-0.193055	-0.219482	1		41.4485	50.1389	40.8903	30.0801	39.6359	38.7439	58.8157	52.7651	60.6253	49.7113	36.8609	43.0048		38.2026	55.4793	1.45224
Rad51d	0.408153	0.217557	-0.37073	-0.292293	-0.081253	1		31.8004	30.4698	26.4479	21.258	30.3777	28.3729	41.8427	41.4428	36.8005	35.9305	25.036	25.4472		26.1566	39.0041	1.49118
Rad52	0.267628	-0.044347	-0.358156	-0.52951	-0.433251	1		8.37461	7.10847	6.53769	5.10193	6.16119	4.78662	9.29534	9.75126	7.95186	7.00198	4.13024	5.98187		5.44992	8.50011	1.55968
Rad9b	0.114665	-0.06663	0.002221	-0.355431	-0.341375	1		0.463112	0.793664	0.624053	0.637741	0.362423	0.208114	0.767757	0.758431	0.52396	0.585823	0.254604	0.29101		0.396324	0.658993	1.66276
Rai1	0.532398	0.524934	-0.311352	-0.310873	0.155856	1		47.0445	35.0592	36.938	28.8401	44.9075	46.7909	62.3802	57.2616	63.5841	55.43	34.3715	31.429		37.2128	59.664	1.60332
Ralgps1	0.302625	0.206474	-0.245062	-0.643734	-0.043207	1		2.00682	1.65634	1.39669	1.38177	2.10864	1.38743	2.30327	2.6816	2.21913	2.3154	0.622364	1.00237		1.31654	2.37985	1.80765
Ralgps2	0.918685	0.099656	-1.23552	-1.08485	-1.64391	1		9.68676	7.69509	3.8929	2.33838	1.87801	2.32394	15.218	19.4213	8.75322	10.0148	3.45129	3.68612		2.92844	13.3518	4.55936
Ranbp17	0.490776	-0.286184	-1.24915	-0.672613	-0.528881	1		2.89445	2.62254	0.772637	0.389731	1.61443	1.59554	4.74364	3.81924	2.43487	1.72957	1.35789	1.35805		1.18138	3.18183	2.69332
Rap1gap	0.648198	-0.850553	-0.911717	-0.276018	0.605112	1		1.00341	0.759157	0	0	2.40517	1.31805	1.91939	1.97734	0.0308212	0.0557927	0.622364	0.485016		0.805101	0.995836	1.23691
Rapgef3	0.545883	0.768669	-1.09861	-1.38338	-0.945435	1		4.93986	4.38241	2.43678	0.850321	2.0757	1.80365	7.59531	6.93423	8.16761	9.1221	1.27302	1.06704		1.58442	7.95481	5.02066
Rapgef6	0.198184	-0.01633	-0.5056	-0.321612	-0.313633	1		102.965	99.9672	80.7702	61.5774	85.3342	77.5571	124.898	108.212	109.6	91.0258	80.8225	81.1594		77.8701	108.434	1.3925
Rasa2	0.435906	-0.196001	-0.934487	-0.981672	-1.27233	1		57.8504	59.5938	35.6602	24.8365	25.0072	22.4416	85.6323	73.947	58.5294	43.7415	27.6386	30.847		27.7385	65.4626	2.35999
Rasal1	-0.072804	0.17351	-0.200512	-0.413876	-0.236147	1		0.57889	0.414086	0.356602	0.24801	0.26358	0.277485	0.493558	0.352129	0.678066	0.697409	0.0848679	0.161672		0.232036	0.55529	2.39312
Rasal2	-0.041839	-0.030377	-0.87279	0.159598	-0.765132	1		4.78549	4.72748	1.84244	2.44467	2.20749	2.56674	4.57912	4.60476	4.53071	4.74238	5.23352	5.62619		3.32017	4.61424	1.38976
Rasgrp2	0.221265	-0.033876	-1.02163	-1.0078	-0.625911	1		130.173	149.312	84.2471	52.401	88.0029	92.4025	162.024	164.119	139.497	133.456	62.5476	75.4362		75.8396	149.774	1.97488
Rasip1	-0.251221	0.126607	-0.473587	-0.452139	0.04456	1		1.31215	0.690143	0.386318	0.496021	1.08727	1.04057	0.685497	0.677171	0.862993	1.5064	0.537496	0.388013		0.655948	0.933016	1.42239
Rbks	0.163982	0.316724	-0.164868	-0.277757	0.157324	1		11.7322	13.8374	11.857	10.7353	12.6519	16.0941	14.5051	14.3831	15.3489	16.9889	10.071	10.6704		12.0133	15.3065	1.27413
Rbm10	0.302759	0.106166	-0.211617	-0.060086	-0.132959	1		59.0468	58.2825	60.8006	40.2485	56.7028	50.1207	71.9772	73.2157	67.7758	58.666	47.6957	64.7658		53.389	67.9087	1.27196
Rbm12b2	0.096504	0.077469	-0.272922	-0.344737	-0.294861	1		9.37802	9.73101	8.17212	7.29859	7.61089	7.59615	12.0099	8.55944	11.0956	9.1779	7.63811	6.98423		7.55001	10.2107	1.35241
Rcbtb1	0.139468	0.293101	-0.911028	0.02509	-0.124938	1		14.7038	12.0085	5.61647	7.65289	13.5085	10.8219	15.0809	14.5456	15.9962	17.1841	12.7302	14.4858		10.8026	15.7017	1.45351
Rfc1	0.39245	0.239725	-0.246182	-0.199383	-0.23459	1		136.194	133.336	133.22	93.7125	118.479	110.3	179.271	175.143	175.588	143.025	103.85	130.631		115.032	168.257	1.46269
Rfc5	0.216518	0.285635	-0.256196	-0.08751	0.197677	1		66.3794	77.227	64.3963	55.5189	79.766	85.2226	85.0565	82.1273	87.5013	87.9851	67.3285	67.7083		69.9901	85.6675	1.224
Rgl2	0.042252	-0.059262	-0.168343	-0.458372	-0.33203	1		40.5995	41.6846	41.7521	31.2493	36.3412	28.6156	49.6574	35.1316	43.5195	35.3726	27.2992	32.0434		32.8835	40.9203	1.2444
Rhcg	0.426555	-0.126217	-0.351522	-0.426871	-0.665548	1		0.733261	0.862678	0.534902	0.28344	0.197685	0.0693713	1.31615	1.51686	0.708887	0.585823	0.480918	0.194006		0.293387	1.03193	3.5173
Rhno1	0.245058	0.08107	-0.136652	-0.044457	-0.355342	1		23.4258	25.5698	25.4673	18.9196	18.6813	19.1812	29.8603	28.5766	26.7528	25.1904	22.9709	24.4771		21.6162	27.595	1.27659
Rhot1	0.278983	0.060111	-0.30682	0.104566	-0.215715	1		51.2511	51.7262	44.07	38.7959	46.3243	42.0737	65.9174	59.4556	58.0671	49.3765	52.9575	57.9109		47.0221	58.2042	1.23781
Ribc1	0.262838	0.381131	-0.195905	-0.360014	-0.293601	1		2.54712	2.65705	2.19904	2.09037	2.10864	1.76897	2.85167	3.79216	3.42115	3.96128	1.64078	1.9724		1.96337	3.50656	1.78599
Rinl	0.287089	0.22832	-0.037002	-0.279441	0.071102	1		107.635	110.492	106.475	106.078	109.617	119.631	127.502	139.091	122.36	133.512	88.8284	90.5364		103.527	130.616	1.26166
Rmrp	0.392611	-0.074577	-0.350117	-0.211136	-0.107559	1		0.887631	0.793664	0.356602	0.531451	0.757794	0.659027	1.28873	1.54395	0.77053	0.725305	0.7921	0.388013		0.580831	1.08213	1.86307
Rnase10	-0.014014	0.580595	-0.6633	-0.806457	-0.467268	1		0.926224	1.20775	0.326885	0.28344	0.296528	0.693713	0.685497	1.40852	2.0342	2.14802	0.169736	0.194006		0.327385	1.56906	4.7927
Rnf214	0.137808	0.068042	-0.365443	-0.024013	-0.135987	1		30.7584	27.2261	25.1107	19.4511	29.4881	23.1006	32.6845	31.3124	31.8691	29.0122	26.7617	30.2327		25.6908	31.2195	1.2152
Rpgr	0.494385	0.081969	-0.358409	-0.188063	-0.267807	1		5.48016	4.69297	3.95233	3.543	4.05255	4.05822	7.26627	7.88227	5.64028	5.24451	3.93221	4.75316		4.04858	6.50833	1.60756
Rpgrip1l	0.117807	0.047794	-0.388884	-0.348241	-0.185938	1		13.3145	12.2155	9.95513	9.07009	11.1363	11.0647	13.3809	14.4915	12.1744	14.2829	8.82626	10.7997		10.142	13.5824	1.33922
Rph3a	0.115882	0.771298	0.013734	-0.361971	-0.105168	1		0.424519	0.379578	0.653769	0.17715	0.329476	0.277485	0.767757	0.270868	1.72599	1.06006	0.0848679	0.0970032		0.269959	0.956168	3.54191
Rpia	0.091316	-0.091126	-0.342391	-0.178311	0.01063	1		166.527	192.412	154.676	128.009	177.324	184.285	187.579	194.944	162.243	174.603	163.484	153.491		160.211	179.842	1.12253
Rps6ka1	0.398391	0.207238	-0.064655	-0.333572	-0.101955	1		401.827	409.945	436.51	339.597	374.844	381.403	530.876	539.705	495.574	441.906	328.523	315.261		362.69	502.015	1.38415
Rps6ka2	0.831451	0.329571	0.404918	-0.707369	-1.35842	1		8.91491	8.41974	15.0961	8.50321	2.80054	2.74017	14.1761	18.2294	11.2497	11.047	4.66773	5.17351		6.49688	13.6755	2.10494
Rragb	0.363878	-0.384013	-0.349415	-0.123492	-0.146901	1		3.97505	3.24367	3.358	1.87779	3.69013	2.63611	4.77106	5.09232	2.80473	2.2596	3.423	3.03943		3.00408	3.73193	1.24229
Rrp1b	0.502259	0.456678	-0.41845	0.022142	-0.390043	1		73.7506	61.3882	54.2332	46.3779	50.3109	52.3406	96.9019	95.3456	98.1655	88.0409	66.7061	70.5537		56.7537	94.6135	1.66709
Rsad1	0.275042	0.255671	-0.496524	0.11735	0.045463	1		5.7889	4.00283	3.41743	2.94069	5.13982	5.02942	6.52593	5.74241	6.74984	5.3282	5.48812	5.30284		4.55305	6.0866	1.33682
Rsph1	0.069239	0.049537	-0.325522	-0.226261	0.161394	1		0.270149	0.310564	0.0594336	0	0.296528	0.589656	0.274199	0.433389	0.308212	0.362652	0.141446	0.0646688		0.191955	0.344613	1.79528
Rsrc2	0.122659	-0.072523	-0.380432	-0.288261	-0.271417	1		60.1274	67.1854	55.9567	41.3823	54.4953	50.641	73.1837	65.6043	66.882	54.091	49.2799	54.6128		51.0613	64.9402	1.27181
Ryk	-0.149145	0.582918	-1.60453	-1.18183	0.487819	1		3.28038	3.07113	0.356602	0.389731	3.95371	5.75782	2.68715	2.84412	4.03757	6.47195	0.905257	0.776026		2.02319	4.0102	1.98212
Ryr1	0.525232	0.115877	-0.507066	-0.396647	-0.528492	1		2.04541	1.17324	1.0698	0.602311	0.889584	0.728398	3.20813	2.30238	2.06502	1.59009	0.961836	1.00237		0.875717	2.2914	2.6166
S1pr3	0.200873	0.544332	0.050997	-0.652171	0.257	1		10.2271	7.31551	9.03391	9.21181	8.797	12.5562	9.87116	10.5909	12.3285	14.1713	4.80918	5.62619		8.33905	11.7405	1.40789
Sacs	0.032239	0.075969	-0.43623	-0.173719	-0.061495	1		5.05564	2.79508	2.02074	3.25956	3.62423	3.81542	4.57912	3.4942	4.56153	3.8218	3.79076	2.94243		3.24219	4.11416	1.26895
Samd4	0.351471	-0.091594	0.09946	-0.131115	-0.227285	1		0.385927	0.0345071	0.416035	0.17715	0.0329476	0.0346856	0.383878	0.704258	0.215748	0.0557927	0.113157	0.0970032		0.145163	0.339919	2.34164
Sapcd2	0.053619	-0.01028	-0.683967	-0.249327	-0.081782	1		23.0784	23.6719	15.6608	12.684	23.4257	20.638	24.7327	23.8635	25.1193	21.2849	20.6795	18.3336		18.5702	23.7501	1.27893
Sbno1	0.285754	0.157547	-0.180192	-0.037469	-0.071558	1		128.822	126.02	118.927	105.759	126.98	115.434	168.139	142.964	152.781	131.699	118.758	129.499		119.226	148.896	1.24885
Scoc	0.108754	0.091006	-0.355703	0.223308	-0.193361	1		18.1771	19.3585	14.2641	14.6326	16.968	15.6085	22.3746	18.2565	21.1125	18.9974	21.1321	23.0221		17.6046	20.1853	1.14659
Sec22c	0.149194	-0.102692	-0.466455	-0.701563	-0.269226	1		37.6279	42.3057	34.2337	23.065	33.277	32.7086	45.8735	42.9868	38.6806	35.6236	25.2623	23.1191		28.611	40.7911	1.42572
Serpina12	-0.101784	0.403214	-0.080506	-0.101784	-0.101784	1		0.0771853	0.0690143	0.0297168	0	0	0	0	0	0.308212	0.530031	0	0		0.0049528	0.209561	42.3115
Sfi1	0.278987	0.105757	0.074014	-0.409593	-0.195571	1		8.02728	8.55777	8.52872	9.03466	7.08373	7.14524	10.4196	10.1305	8.8765	9.1221	4.55458	7.43691		7.29731	9.63716	1.32065
Sfxn1	0.321996	0.159712	-0.372062	-0.113768	0.197538	1		192.23	192.515	159.609	137.221	208.756	232.741	244.147	237.308	217.505	212.514	180.231	175.188		182.291	227.868	1.25003
Sgce	0.274945	0.73456	-1.18004	-1.30438	-1.11567	1		1.96823	1.75986	0.386318	0.14172	0.296528	0.346856	2.30327	2.62742	2.92801	4.6029	0.254604	0.0646688		0.248449	3.1154	12.5394
Sgms2	0.0462	0.348107	-0.050253	-0.452409	0.381682	1		208.709	216.843	220.231	190.685	233.401	321.64	212.559	226.906	259.329	282.897	161.079	149.385		212.737	245.423	1.15365
Sgol1	0.276639	0.051886	-0.513007	-0.16271	-0.378211	1		44.8447	46.8262	36.9974	26.6434	36.0776	33.9919	60.8447	50.6253	52.057	43.0441	37.2853	44.3951		35.8985	51.6428	1.43858
Sgsm2	0.250332	0.265495	-0.134329	-0.255091	0.155878	1		13.2373	13.3543	13.4914	10.5582	15.9796	13.8743	17.2197	14.7894	15.9654	16.403	10.8348	11.123		12.6435	16.0944	1.27293
Sh2b1	0.548194	0.640516	-0.337905	-0.356186	-0.276903	1		54.3385	53.3825	47.0417	37.7684	44.5781	43.9814	85.4952	72.9448	90.7376	78.305	41.1326	42.5844		42.8478	81.8707	1.91073
Sh3bp1	0.356949	0.175001	-0.129942	-0.041839	-0.218408	1		108.021	104.177	106.059	87.6894	94.5595	87.5465	142.337	129.99	124.61	115.212	103.737	102.338		96.9883	128.037	1.32013
Siah1b	0.300621	0.083687	-0.408164	-0.222415	-0.097329	1		7.48698	8.66129	6.716	4.96021	6.95194	8.01238	9.7889	10.5639	9.03061	8.20152	6.73285	6.82256		6.69932	9.39622	1.40256
Sin3a	0.346624	0.217116	-0.166869	-0.083581	-0.120268	1		115.354	106.765	102.226	95.4131	103.917	100.276	145.682	137.303	135.829	122.688	97.6263	111.877		101.889	135.376	1.32865
Ska1	0.095258	0.016682	-0.347761	-0.261493	-0.276915	1		21.6505	26.7775	21.0098	16.6167	18.879	20.742	24.4311	27.439	25.5816	23.4329	18.2749	21.7934		19.5526	25.2211	1.28991
Slc16a1	-0.084556	-0.133498	-1.19742	-0.244416	-0.053855	1		139.937	133.784	58.4232	59.8059	114.921	148.697	131.286	126.739	123.624	125.729	124.501	106.251		102.1	126.845	1.24236
Slc20a2	0.087646	-0.132582	-0.826406	-0.512532	-0.122835	1		19.2192	17.3916	10.6683	9.10552	16.0125	17.4469	19.8246	19.2046	18.1845	15.0361	12.3907	12.6751		13.0498	18.0624	1.38411
Slc25a47	0.305502	0.247389	-0.376012	-0.195297	0.174994	1		0.810446	0.793664	0.564619	0.21258	0.889584	1.17931	1.34357	1.11056	1.07874	1.19954	0.565786	0.582019		0.66565	1.1831	1.77737
Slc36a2	0.535448	0.332066	-0.637191	-0.025806	-0.129342	1		4.97845	3.10564	2.10989	2.37381	3.85486	3.36451	6.14205	6.47375	5.39371	5.30031	3.73419	4.17114		3.26807	5.82745	1.78315
Slc37a1	0.246612	-0.053583	-1.04775	-0.66334	-0.374925	1		22.1908	21.0494	12.1245	7.75918	18.9778	13.9089	26.1037	25.57	22.9001	18.6906	12.5322	14.0331		13.2226	23.3161	1.76335
Slc39a8	0.085842	0.338642	-0.88608	-0.128697	0.04387	1		13.2759	16.5289	8.79617	6.41284	16.7044	14.0824	16.3423	15.4124	20.0029	18.2163	14.5124	12.5781		12.181	17.4935	1.43612
Slc44a4	-0.201877	0.784257	-0.017716	-0.970298	-1.13747	1		2.23838	1.79437	2.25848	1.70064	0.395371	0.346856	1.78229	1.46269	3.45197	4.93765	0.367761	0.711357		0.963411	2.90865	3.01912
Slc6a13	0.527784	0.160278	-0.549099	-1.16182	0.114517	1		12.9285	15.7698	10.3712	8.6095	15.4524	15.782	20.2907	21.9674	15.5955	16.7099	5.77101	5.94953		10.3226	18.6409	1.80583
Slc7a14	0.029219	0.126314	-0.593636	-0.330139	-0.172408	1		2.74008	2.82958	1.63442	1.38177	1.97685	2.74017	2.98877	2.73577	3.08212	3.18018	1.95196	2.0694		1.9591	2.99671	1.52964
Slx4	0.206718	0.141225	-0.340425	-0.046518	-0.253724	1		27.7095	24.9487	21.931	19.2385	23.6563	20.187	33.2877	27.7911	32.6705	25.6088	23.763	27.1609		22.6561	29.8395	1.31706
Smad6	0.414487	-0.480804	-0.860411	-0.370667	-1.19003	1		3.89786	1.89789	1.33726	0.956611	0.757794	0.659027	3.92104	4.46933	1.63352	1.95274	2.1217	1.90773		1.29002	2.99416	2.32102
Smarcal1	0.107791	0.111501	-0.281655	-0.324725	-0.160258	1		39.4417	37.4402	31.6781	31.2139	33.903	34.6856	40.746	42.2555	40.0367	43.1835	28.9399	32.0434		32.0773	41.5554	1.29548
Smc1a	0.232253	-0.005323	-0.359439	-0.284666	-0.205202	1		247.533	232.06	209.771	163.616	218.278	197.465	279.491	284.222	261.456	216.364	177.232	216.123		197.081	260.383	1.3212
Smc2	0.0836	-0.020455	-0.475767	-0.159414	-0.191564	1		259.266	264.946	211.286	165.104	241.44	217.34	289.856	265.749	292.154	224.649	209.907	259.257		217.389	268.102	1.23328
Smc4	0.352524	0.22594	-0.323292	-0.302579	-0.446473	1		330.932	361.704	338.088	215.096	280.384	227.364	466.577	418.329	462.564	347.84	242.524	318.688		270.357	423.827	1.56766
Smtn	-0.046738	-0.092391	-0.599439	-0.504804	-0.289917	1		18.756	18.9444	13.432	10.7707	16.0784	14.3945	18.0971	18.3378	18.8626	16.3752	13.2394	12.7398		13.4425	17.9182	1.33295
Snai3	0.256723	0.456574	-0.200973	-0.635821	-0.621942	1		6.75372	7.2465	6.00279	5.91682	4.54676	3.85011	8.71952	8.39692	10.1093	9.84741	4.15853	4.1388		4.76897	9.2683	1.94346
Snap47	-0.142154	-0.045921	-0.529081	-0.940272	1.18401	1		25.394	21.4634	15.631	16.227	51.4641	57.5435	19.2762	22.9967	20.5269	24.7998	11.6269	11.8344		27.3878	21.8999	0.799623
Sned1	0.455944	0.298902	-0.724247	-0.428225	-0.201205	1		1.42793	0.552114	0.267451	0.14172	0.560109	0.901827	1.59035	1.86899	1.41777	1.47851	0.311182	0.646688		0.471496	1.58891	3.36992
Snhg1	0.572555	0.378179	-0.359974	-0.036251	-0.374184	1		27.9025	31.1944	29.4493	16.1561	24.0847	21.0542	52.5913	36.2693	43.4579	33.9498	22.6597	34.9212		24.7209	41.5671	1.68146
Snrnp48	0.365891	0.172307	-0.286156	-0.240035	-0.559759	1		12.697	12.0085	11.1141	8.78665	8.76405	7.35335	17.1648	15.2499	15.0099	13.0834	8.48679	12.1254		9.43839	15.127	1.60271
Snx14	0.257918	0.138874	-0.162182	-0.33988	-0.078268	1		45.4236	41.8572	38.6021	39.1856	41.1515	41.4146	52.3446	52.413	47.9578	48.3444	30.5807	37.9606		38.1492	50.2649	1.31759
Sorl1	-0.09426	0.270791	-0.163801	-0.899558	0.058077	1		442.697	372.159	359.454	367.728	364.927	483.483	371.896	391.296	442.099	541.412	237.375	198.501		335.245	436.676	1.30256
Sowahd	0.786622	0.117642	-0.336761	-0.299592	-0.356851	1		0.231556	0.414086	0.0594336	0.03543	0.0658951	0	1.45325	1.11056	0.647245	0.223171	0.0848679	0.0646688		0.0517159	0.858557	16.6014
Sox4	1.13931	0.093414	-1.50796	0.166344	-1.05342	1		22.924	12.181	6.12166	4.92478	8.0392	7.83895	37.0717	42.6618	18.3386	19.2485	19.2367	20.403		11.0941	29.3301	2.64377
Spa17	0.101904	0.167392	-0.189248	-0.366747	-0.05358	1		0.501705	0.655636	0.237734	0.531451	0.626004	0.416228	0.575818	0.812605	0.708887	0.83689	0.254604	0.194006		0.376671	0.73355	1.94746
Spag4	0.559128	0.589111	-0.347262	-0.207677	0.05517	1		1.42793	1.00071	0.772637	0.708601	1.3179	1.28337	2.35811	2.16695	2.68144	1.98064	0.735521	1.09937		0.986233	2.29678	2.32885
Spag5	0.114763	-0.194729	-0.533069	-0.255999	-0.338524	1		75.796	76.4333	60.652	43.9333	61.9085	58.0638	85.8242	79.1748	73.7551	59.0008	54.4003	72.7524		58.6184	74.4387	1.26989
Spata13	0.087336	0.401755	-0.238802	-0.567336	0.468128	1		110.838	109.767	78.8684	107.778	131.395	174.538	116.507	117.99	130.651	161.436	79.0968	69.131		106.801	131.646	1.23263
Spint2	0.655637	-1.32331	-2.00299	-2.3552	-0.63873	1		61.2466	57.6614	21.5744	6.58999	43.2601	32.3964	89.0049	99.4628	23.0234	23.2934	12.6736	8.95663		20.9085	58.6962	2.80728
Spred2	-0.002385	0.153223	-0.488837	-0.340032	-0.381127	1		28.0569	25.3972	16.79	20.7266	21.0864	19.4933	24.6505	28.712	29.9582	29.7096	20.1137	21.6964		19.9844	28.2576	1.41398
Sptbn1	0.061371	-0.055136	-0.52191	-0.381163	0.233725	1		262.623	226.091	195.982	143.775	292.673	282.341	258.158	251.88	251.439	218.875	180.514	194.265		214.925	245.088	1.14034
Srek1ip1	0.062937	0.004933	-0.417823	-0.023371	-0.000924	1		18.5245	20.3247	14.2641	14.3137	20.1969	18.6262	21.1682	19.5025	18.7085	20.2806	19.1801	19.0126		17.5989	19.9149	1.1316
Srpk1	0.351239	0.061092	-0.60217	-0.23304	-0.272981	1		76.0276	71.1537	56.6996	39.5754	63.2264	58.2372	95.5857	92.7182	85.3439	68.2902	57.0595	67.8699		57.1113	85.4845	1.4968
Ssb	0.343461	-0.03455	-0.243845	-0.021578	-0.088286	1		213.881	256.492	230.216	166.698	227.766	214.565	314.287	283.057	265.956	193.238	210.699	252.661		217.101	264.135	1.21664
Ssbp1	0.265108	0.182522	-0.296724	0.061478	-0.202607	1		33.6914	36.9571	30.2517	26.8914	29.3233	31.8067	42.967	42.3367	41.0846	39.3617	35.5596	38.2516		32.0141	41.4375	1.29435
Ssbp3	0.362974	0.241804	-0.292097	-0.410991	-0.028482	1		44.3816	41.305	39.4639	30.151	42.7659	41.2065	52.3994	58.3721	50.0228	51.664	31.9386	32.0111		36.2562	53.1146	1.46498
Ssx2ip	0.069081	-0.31693	-0.858452	-0.826736	0.202669	1		26.5904	24.1895	16.5523	10.5582	27.9395	30.8008	22.923	30.4456	19.4482	20.9223	13.9183	13.8391		18.9347	23.4348	1.23766
St6galnac4	0.05424	-0.184669	-0.436416	0.096237	0.278747	1		53.0263	46.5501	37.3837	35.6781	57.8559	63.3707	53.222	50.2461	48.5125	38.8596	59.6338	46.9496		50.1453	47.7101	0.951436
Stard10	0.229796	-0.084511	-0.727869	-1.24874	-0.087504	1		11.0761	8.10918	5.97308	4.81849	7.77562	10.1629	11.9002	10.9431	7.79776	10.1822	3.64932	3.26578		5.94086	10.2058	1.7179
Stil	0.014544	-0.0419	-0.352903	-0.234022	-0.326891	1		38.8628	41.236	31.7078	30.5761	33.277	30.1765	41.9798	38.9509	38.5265	39.2223	32.561	35.2445		32.2572	39.6699	1.2298
Strbp	0.304293	0.203749	-0.993027	-0.59948	-0.012391	1		44.1114	40.5804	24.1598	17.3962	38.5816	45.3688	51.7413	53.3069	49.1906	48.6512	27.4406	27.7753		30.1204	50.7225	1.68399
Stx16	0.289846	0.054531	-0.083405	-0.049263	-0.193426	1		47.5848	45.3079	48.0223	39.5399	42.1729	38.8132	60.1044	53.9028	46.1393	50.4087	40.3971	49.31		43.0426	52.6388	1.22295
Stxbp4	-0.015703	0.294672	-0.304393	-0.174426	0.106803	1		3.85927	4.03733	3.1797	2.8344	4.21729	4.43976	3.50975	4.27972	4.83893	5.30031	3.76248	3.0071		3.57345	4.48217	1.2543
Stxbp5	0.121974	0.028217	-0.219583	-0.43541	0.019556	1		193.156	181.542	178.093	143.421	192.051	187.788	209.954	197.978	195.345	186.794	155.761	120.801		162.986	197.518	1.21187
Suv420h2	0.289344	0.109914	-0.020657	-0.226169	-0.099012	1		57.2715	53.7966	57.5911	51.8696	53.9681	49.6005	68.0013	68.1775	58.0055	62.0136	41.4721	53.1901		51.2819	64.0495	1.24897
Syngr2	0.00181	-0.090864	-0.394073	-0.386093	-0.228834	1		233.872	211.805	177.855	160.817	188.757	191.257	221.58	224.658	224.471	193.88	178.081	162.48		176.541	216.147	1.22434
Synj2	0.081921	-0.05357	-0.185543	-0.203119	0.346485	1		12.4268	10.3521	8.38014	11.4085	14.0357	15.4698	12.0647	12.162	10.0477	11.828	9.98612	9.53865		11.4698	11.5256	1.00487
Syt3	-0.007361	0.065628	-0.088237	-0.221881	0.28615	1		0.192963	0.172536	0.118867	0.10629	0.329476	0.55497	0.10968	0.243781	0.308212	0.167378	0.0282893	0		0.189649	0.207263	1.09288
Tacc2	0.696945	0.585278	-0.766047	-0.017435	-0.34944	1		17.1737	16.7705	11.5896	7.5466	12.6848	13.5274	27.4747	28.7933	27.7699	24.1582	18.6709	14.8415		13.1435	27.049	2.05798
Taf1	0.315952	0.196278	-0.150588	-0.103826	-0.073525	1		84.8653	75.2946	78.5415	65.5456	82.0724	70.0303	103.839	96.0228	93.6039	90.1889	70.7798	78.1199		74.1816	95.9137	1.29296
Taf5	0.395951	0.203763	-0.187317	-0.039647	-0.141412	1		22.0364	21.3599	21.0395	16.8293	20.4275	18.7302	29.8877	27.8453	26.0131	24.2698	19.8874	22.2784		19.8654	27.004	1.35935
Taf9b	0.432906	-0.116411	0.745903	-1.69507	-2.22734	1		5.98186	6.2803	11.6787	10.2393	0.560109	0.485599	8.8292	8.424	5.27042	5.88613	1.27302	1.1317		4.22807	7.10244	1.67983
Tas1r1	0.834031	0.25049	-0.18875	-0.50664	0.216299	1		2.084	2.17395	1.93159	1.55892	2.66875	2.60142	4.49686	4.65893	2.98965	2.45488	1.27302	1.1317		1.8609	3.65008	1.96146
Tax1bp1	0.156143	-0.08677	-0.349569	-0.211763	0.730274	1		343.32	353.767	314.909	231.748	575.001	582.753	415.658	361.338	357.372	298.909	285.128	316.522		384.343	358.319	0.93229
Tbc1d9b	0.086704	0.167742	-0.260614	-0.675418	0.28367	1		147.54	129.195	127.426	103.243	169.318	167.983	135.975	158.025	142.301	168.801	90.0448	82.4851		123.416	151.275	1.22573
Tcea2	0.274841	0.048713	-0.347641	-0.223147	-0.300855	1		1.15778	0.931693	0.505186	0.708601	0.626004	0.693713	1.83713	1.11056	0.862993	1.36692	1.01841	0.485016		0.672822	1.2944	1.92384
Tcf20	0.025343	-0.087461	-0.375849	-0.294936	-0.204689	1		78.7291	76.1917	67.4868	51.4444	73.6378	60.5264	84.9194	72.7823	79.2413	66.4491	57.4555	68.4519		63.1672	75.848	1.20075
Tdp2	0.337113	0.111259	-0.102532	-0.205465	-0.119555	1		28.4428	30.4698	29.3305	25.4033	27.0829	26.9854	37.6749	37.2715	31.1294	32.6666	22.8577	27.9693		26.6049	34.6856	1.30373
Tdrkh	-1.11817	1.60595	-1.36621	-0.0296	-1.37846	1		8.99209	8.83383	2.46649	3.22413	3.16297	2.46268	3.01619	4.1172	29.5883	28.7611	7.72298	9.70032		4.78993	16.3707	3.41774
Tert	0.456225	-0.229138	-0.433383	-0.337371	-0.423799	1		0.385927	0.4831	0.0891504	0.03543	0	0.138743	1.06938	0.866779	0.308212	0.139482	0.141446	0.129338		0.0890178	0.595962	6.69486
Tfdp1	0.249581	0.189051	-0.445051	-0.148773	-0.171842	1		282.884	312.807	249.472	187.567	260.352	268.224	359.694	348.878	364.399	314.978	267.362	269.766		250.457	346.987	1.38542
Tfpi	0.869825	0.342473	0.171681	-3.8054	1.43389	1		15.8616	19.8761	21.6933	18.8134	41.5469	58.4106	31.6151	35.3483	22.4995	23.3492	0.311182	0.388013		23.5272	28.203	1.19874
Tfpi2	-0.203146	0.649394	0.356842	-0.758387	-0.608991	1		1.50511	2.31198	2.61508	2.8344	0.461266	1.35274	1.59035	1.46269	3.0513	4.07287	0.565786	0.873029		1.45038	2.5443	1.75423
Tfrc	0.054736	0.018362	-0.852195	-0.458097	-0.283442	1		743.025	789.351	479.659	368.295	629.628	629.059	809.929	781.78	722.14	829.888	560.439	554.503		536.93	785.934	1.46375
Tg	-0.066376	0.133899	-0.250066	-0.482249	-0.583428	1		1.11919	1.34578	1.01037	0.744031	0.494213	0.485599	1.31615	0.948039	1.4486	1.45061	0.678943	0.517351		0.655085	1.29085	1.97051
Thbs4	0.198851	0.283063	-0.358822	-0.275697	0.102035	1		0.463112	0.276057	0.0297168	0.10629	0.593056	0.346856	0.520978	0.622997	0.52396	0.808994	0.198025	0.0646688		0.223102	0.619232	2.77555
Ticrr	0.330029	0.166126	-0.339173	-0.203694	-0.116909	1		43.6483	39.0621	36.0168	28.9463	38.4828	37.6339	54.3736	50.1106	47.7728	45.2758	34.1452	37.4109		35.4393	49.3832	1.39346
Tigd5	0.020423	0.034577	-0.482188	-0.247547	-0.402505	1		3.47334	2.8986	2.08018	1.91322	2.0098	2.32394	3.67426	2.81703	3.14376	3.43125	2.88551	2.16641		2.22984	3.26658	1.46494
Tinagl1	0.099795	-0.141343	-2.6988	-1.73715	-2.31831	1		9.30083	7.69509	0.713203	0.21258	1.21906	0.589656	8.22597	10.1305	6.37998	8.84314	1.72565	1.9724		1.07209	8.39489	7.83039
Tk1	0.139479	-0.086516	-0.462591	-0.162181	-0.085785	1		92.1979	102.486	71.6769	69.0532	84.5105	98.8194	103.647	111.002	90.6759	92.5601	85.66	88.1113		82.9719	99.4712	1.19886
Tkt	0.070453	0.006574	-0.368212	-0.330104	-0.313921	1		1352.71	1415.28	1144.9	999.127	1100.84	1125.48	1456.9	1449.71	1389.73	1390.91	1109.31	1092.16		1095.3	1421.81	1.2981
Tle6	1.13936	0.997478	-0.456676	-0.392253	-0.116443	1		3.82067	3.31268	2.13961	2.51553	3.13002	3.29514	8.77436	9.34496	6.16424	10.0706	1.95196	3.0071		2.67323	8.58853	3.2128
Tmc6	0.187484	0.223584	-0.35322	-0.403073	0.010074	1		41.217	39.4417	34.2932	28.4149	40.0313	41.2065	47.4364	44.6933	49.4064	45.1084	30.8919	29.6183		34.076	46.6611	1.36932
Tmem125	0.835341	-0.062003	-0.099763	-0.19815	-0.171646	1		0.154371	0.172536	0.0297168	0.14172	0.0658951	0	0.987116	1.16473	0.0616424	0.167378	0.0282893	0		0.0442702	0.595217	13.4451
Tmem161b	0.071699	0.077583	-0.338224	0.02282	-0.080389	1		10.9217	13.8029	10.282	8.85751	11.7952	11.4809	13.518	12.5683	14.1777	12.0233	12.4756	12.6751		11.2611	13.0718	1.1608
Tmem165	0.303334	0.435542	-0.211258	-0.044276	-0.239547	1		109.14	116.531	103.355	91.3032	97.3271	93.5125	147.492	131.452	161.626	144.28	113.412	105.378		100.715	146.213	1.45175
Tmem170	0.323304	0.134016	-0.105113	-0.400164	-0.333406	1		2.31556	2.62254	2.46649	1.98408	1.91096	1.59554	3.67426	3.00664	2.71226	2.90122	1.64078	1.61672		1.8691	3.0736	1.64443
Tmem180	0.3208	0.243516	-0.45532	-0.446117	-0.17193	1		100.958	105.523	81.9589	68.0965	85.0377	98.0216	119.551	138.847	116.381	128.435	81.2185	69.81		80.6905	125.803	1.55908
Tmem40	-0.082591	-0.25261	-1.22415	-1.3641	-0.24896	1		65.183	81.3678	39.9394	21.6478	57.6582	65.3477	69.7288	68.5568	60.8718	61.8183	31.0051	24.7035		40.0503	65.2439	1.62905
Tmem53	0.923908	-0.053136	-0.35464	-0.532556	-0.956989	1		3.28038	4.38241	2.79338	2.76354	1.41675	1.56085	6.63561	9.69708	3.57526	3.73811	2.09341	2.58675		2.20245	5.91152	2.68407
Tmx4	-0.21743	-0.092317	-1.20643	-1.04814	0.451409	1		224.764	243.724	111.676	90.2049	279.527	361.806	208.94	193.725	226.782	212.542	110.639	114.884		178.123	210.497	1.18175
Tnfrsf10b	-0.00204	-0.080621	-0.454033	-0.199873	0.007074	1		7.13964	8.04016	5.61647	4.92478	7.84152	7.42273	7.84209	7.31344	8.13679	6.1093	6.84601	6.1112		6.46045	7.35041	1.13775
Tnk2	0.536816	0.442139	-0.610158	-0.33061	-0.277845	1		31.8775	30.1247	22.8522	17.0773	27.4124	23.3781	44.8589	45.9934	43.0264	41.9282	26.4222	22.4724		23.2691	43.9517	1.88885
Tnks1bp1	0.40394	-0.394164	-0.135742	-0.518489	-1.27564	1		12.7742	11.4219	11.1438	10.6999	4.41497	4.40508	12.8599	19.8005	6.71902	11.2143	7.97758	8.30994		7.82521	12.6484	1.61637
Tpx2	0.013317	-0.096837	-0.478385	-0.214136	-0.336698	1		233.37	236.615	184.185	152.597	189.712	182.03	235.592	238.77	240.22	199.124	193.866	211.014		185.568	228.427	1.23096
Traf4	0.115075	-0.446437	-1.31601	-0.716916	-0.301486	1		9.80254	8.00565	4.21978	1.73607	8.7311	5.34159	9.29534	10.1576	6.28752	6.24878	6.13878	3.91246		5.0133	7.9973	1.59522
Trim33	0.087116	-0.131212	-0.412998	-0.298857	-0.192663	1		74.0207	71.1192	60.5034	48.0077	65.6645	61.0814	81.2725	73.0261	72.399	59.9492	58.7286	58.881		58.8111	71.6617	1.21851
Trim39	0.076578	-0.080844	-0.163978	-0.346218	-0.266817	1		13.0057	12.3881	12.7782	9.6724	11.9929	8.77547	14.7793	12.1078	12.575	11.3259	8.91113	10.638		10.4614	12.697	1.21371
Trim59	0.233303	0.089522	-0.235182	-0.087984	-0.370237	1		56.847	60.5945	50.1917	49.2832	43.0954	47.3112	68.5223	69.884	60.5636	64.5242	56.1825	54.1925		50.0427	65.8735	1.31635
Trip10	0.395306	-0.019066	-0.238465	-0.269522	-0.084006	1		25.5869	23.3268	20.8909	20.266	23.5575	22.4763	34.1652	30.7977	25.1193	23.1261	20.4814	19.7563		21.2381	28.3021	1.33261
Trmt2b	0.100153	-0.036234	-0.177131	-0.349968	0.004733	1		38.6313	39.2001	32.5399	36.0678	39.1417	38.952	40.746	42.8243	35.8759	39.9755	28.2044	32.4314		34.5562	39.8554	1.15335
Tsga14	0.088793	0.041127	-0.331852	-0.053826	-0.140315	1		6.75372	6.62537	5.08157	5.13736	5.50224	6.45153	6.63561	7.71975	6.62655	7.19726	5.7993	7.01657		5.83143	7.04479	1.20807
Tsku	0.089012	-0.232889	-0.718741	-0.154761	-0.254651	1		1.042	0.862678	0.0891504	0.28344	0.856637	0.416228	1.0968	1.05639	0.708887	0.61372	0.763811	0.743691		0.525493	0.868947	1.65359
Ttc39a	0.290709	0.003444	-0.337052	0.038833	-0.521276	1		3.55053	3.76128	2.46649	2.90526	2.37222	2.11582	3.75652	5.63406	3.2054	4.12866	3.39471	4.17114		2.90428	4.18116	1.43966
Ttc8	0.098163	0.42721	-0.384106	-0.588452	-0.23099	1		1.5823	2.10494	1.18867	1.16919	1.28495	1.56085	2.02907	2.0586	2.77391	2.87332	0.876968	0.905364		1.16433	2.43373	2.09023
Tti1	0.317697	0.26303	-0.139527	-0.151915	-0.010912	1		45.0762	43.8931	42.6733	37.9101	43.2272	45.0566	55.5527	55.826	55.1083	52.0546	40.6234	39.254		41.4574	54.6354	1.31787
Ttk	0.385618	0.232296	-0.385708	-0.072345	-0.148673	1		38.5541	38.51	33.4314	25.0845	35.7811	33.541	52.372	48.9188	52.5193	38.3575	33.7491	39.448		33.5058	48.0419	1.43384
Ttll7	0.745512	-0.08121	-0.342691	-0.38476	0.229376	1		0.424519	0.345071	0.148584	0.03543	0.691899	0.55497	1.31615	1.32725	0.339033	0.278963	0.0565786	0.0646688		0.258688	0.815351	3.15187
Ttyh1	0.027871	0.245425	-0.182921	-0.351869	-0.115812	1		0.540297	0.517607	0.445752	0.24801	0.197685	0.624341	0.575818	0.541737	0.955457	0.669512	0.169736	0.226341		0.318644	0.685631	2.15171
Ubash3a	-0.114238	0.007298	-0.893444	-0.719979	0.062184	1		31.1829	33.5064	22.8819	11.0187	29.7846	37.842	30.7377	28.8746	35.8759	29.1517	21.8676	16.6199		23.3358	31.1599	1.33529
Ube2e1	0.321232	0.260883	-0.296115	0.019069	-0.023427	1		43.8799	49.6558	40.2365	35.5718	44.5122	47.4846	59.7754	57.5866	59.0226	53.4494	49.5063	45.3005		43.7686	57.4585	1.31278
Ubp1	0.366455	0.119015	-0.225896	-0.25837	-0.404231	1		64.0638	59.7318	54.8275	50.7358	47.4445	45.6116	87.7162	72.4573	73.6318	60.9814	50.0437	53.1254		50.2981	73.6967	1.4652
Ubtd2	-0.079598	0.042279	-1.25033	-0.624762	-0.656828	1		9.10787	8.31622	2.76366	3.40128	4.90919	5.41096	8.4179	7.96353	8.32172	9.68003	4.80918	5.78786		4.51369	8.5958	1.90438
Ubxn11	0.505316	0.291998	0.041588	-0.498774	-0.093154	1		1.77526	1.4493	1.78301	1.59435	0.955479	1.9424	2.11133	3.30459	1.94173	2.45488	0.7921	0.905364		1.32878	2.45313	1.84615
Ubxn2a	0.433068	0.131023	-0.08853	-0.169	0.020603	1		44.1114	46.7917	46.5068	38.8668	46.489	45.7504	61.9415	61.4871	50.331	49.4044	38.2754	42.3581		43.0411	55.791	1.29623
Unc13b	0.339206	-0.406987	-0.151739	-0.826346	-0.402181	1		1.62089	1.38029	1.54527	0.956611	1.02137	0.763084	1.64519	2.6816	0.739708	1.03216	0.367761	0.452682		0.851131	1.52467	1.79134
Upf2	0.305841	0.065851	-0.269152	-0.119894	-0.035838	1		42.5677	41.5811	39.7611	29.7258	43.985	38.0501	55.0043	49.4876	49.0057	39.1665	37.5399	39.739		38.1335	48.166	1.26309
Usp15	0.2434	-0.043241	-0.399105	-0.084436	0.064874	1		115.315	117.255	98.9272	76.9541	127.474	115.885	137.401	138.278	126.891	98.7531	102.153	117.083		106.413	125.331	1.17778
Usp2	0.613188	-0.053609	-0.440852	-0.248404	0.370893	1		7.06246	7.7641	6.00279	4.39333	9.423	10.3363	12.0099	11.7286	6.90394	7.30884	6.50654	5.65852		7.05342	9.48782	1.34514
Usp44	0.294408	0.44808	-1.13033	-0.094059	-0.155512	1		4.09082	3.07113	0.980654	1.20462	2.96528	3.26045	4.4146	4.82146	4.8081	5.69085	3.47958	3.1041		2.49912	4.93375	1.9742
Usp51	0.267455	-0.090204	-0.134128	-0.135143	-0.108639	1		0.192963	0.0345071	0.0297168	0	0.0658951	0	0.329039	0.352129	0.0924635	0	0.0282893	0		0.0206502	0.193408	9.3659
Usp54	0.329533	0.036168	-0.369106	0.050772	-0.13979	1		5.44157	5.38311	4.45752	3.47214	4.64561	4.99473	6.96465	7.15092	6.37998	4.77027	5.65786	5.62619		4.80901	6.31646	1.31346
Utp11l	0.302624	0.094987	-0.286039	0.055264	-0.021282	1		52.2545	56.2466	50.2214	38.4062	52.2878	54.5952	68.632	65.6585	61.1492	54.8721	57.6536	55.1625		51.3878	62.5779	1.21776
Vav3	0.323309	0.352969	-0.099051	-0.263405	-0.063625	1		46.0797	44.1691	46.5365	37.5913	40.6573	45.6116	58.706	54.7154	60.7794	55.0395	33.6925	41.1617		40.8752	57.3101	1.40208
Vegfa	-0.07648	0.573491	-0.192875	-0.766447	0.182781	1		81.006	65.2185	44.486	83.1897	71.7268	94.5184	68.7417	69.8298	91.5081	127.068	40.7083	44.4275		63.1761	89.2869	1.4133
Vmac	0.30611	-0.249278	-0.014954	-0.368907	0.352756	1		6.40638	5.3141	5.37874	6.20026	6.91899	8.60204	7.65015	7.31344	4.43825	5.10503	4.13024	4.49448		5.95412	6.12672	1.02899
Vps13a	0.305931	0.161172	-0.11613	-0.132903	-0.007745	1		49.4758	41.7191	45.7936	38.1936	45.5006	45.1954	56.8414	56.3677	56.1254	46.0848	43.4806	39.5127		42.9461	53.8548	1.25401
Vps26b	0.263458	0.018482	-0.221803	-0.25346	-0.102484	1		117.399	120.016	106.891	96.4052	108.2	112.798	137.867	147.515	125.011	115.491	100.964	97.8763		103.856	131.471	1.2659
Wbscr27	-0.001308	0.201882	0.00761	-0.354801	0.332352	1		4.01364	3.3817	3.47687	3.96817	5.00803	4.8213	3.81136	3.57546	3.72936	5.07713	3.08353	2.26341		3.77022	4.04833	1.07377
Wdr48	0.093362	-0.103966	-0.416115	-0.009701	-0.290751	1		72.863	74.1903	59.077	50.6295	60.327	59.5206	79.929	77.0891	71.9983	64.6916	69.8745	76.1799		62.6014	73.427	1.17293
Wdr5	0.297755	0.181744	-0.2748	-0.09045	0.043647	1		147.231	164.565	145.909	111.463	159.73	161.704	206.389	177.337	194.636	159.288	148.321	144.405		145.255	184.413	1.26957
Wdr61	0.34553	0.145915	-0.189212	0.012259	-0.079162	1		56.5769	58.2135	54.4115	46.0236	54.1328	54.4218	75.1305	71.2654	65.9882	61.2325	55.8713	59.9157		54.1294	68.4041	1.26371
Wdr78	-0.099594	0.074028	-0.489844	-0.270646	-0.462404	1		1.96823	1.75986	0.980654	1.09833	1.18611	0.971198	1.17906	2.16695	1.6027	2.42698	1.13157	1.61672		1.1641	1.84392	1.58399
Wwtr1	0.247784	-0.053308	-0.665809	-0.599713	-0.297732	1		0.849039	0.690143	0.0891504	0.14172	0.428318	0.450913	0.685497	1.51686	0.462318	0.948476	0.141446	0.194006		0.240926	0.903288	3.74924
Xkr7	0.282755	-0.221698	0.153681	-0.158754	-0.217512	1		0.231556	0.172536	0.178301	0.496021	0.0329476	0.0346856	0.301619	0.622997	0.0616424	0	0.0565786	0.0970032		0.149256	0.246565	1.65196
Xlr4b	-0.61321	1.25947	-0.708864	-0.44819	0.144241	1		0.57889	0.690143	0	0	0.988427	0.624341	0.137099	0	2.89719	2.92912	0.169736	0.226341		0.334807	1.49085	4.45286
Xpc	0.491347	0.524372	-0.580122	-0.45469	0.065981	1		56.8856	68.6692	53.4902	29.8321	65.1703	66.3536	89.2517	88.0593	92.8642	88.5988	46.2247	44.8478		50.9865	89.6935	1.75916
Yae1d1	0.09566	0.042588	-0.414181	-0.087574	-0.066526	1		6.8695	5.41762	4.57639	4.14532	6.12825	5.51502	6.19689	7.06966	6.99641	5.71875	6.11049	5.33518		5.30177	6.49543	1.22514
Yes1	0.655044	0.429089	-0.909544	-0.751132	-0.650598	1		1.46652	1.06972	0.237734	0.17715	0.230633	0.659027	1.94681	3.19625	1.54106	2.56646	0.339471	0.355679		0.333282	2.31265	6.93899
Zbtb10	0.657606	0.543987	-0.464316	0.079969	-0.274742	1		3.93645	3.20916	2.64479	1.98408	3.09707	2.46268	6.19689	6.22997	5.0855	6.24878	3.59274	4.07414		2.97592	5.94029	1.99612
Zbtb26	0.204487	0.044764	-0.066356	-0.336141	-0.139415	1		6.56075	5.55565	4.9627	6.51913	5.37045	5.44564	8.19855	6.06745	6.2567	6.30457	4.7526	4.42981		5.24672	6.70682	1.27829
Zbtb34	0.415477	0.112077	-0.139956	-0.192665	-0.105476	1		42.0274	39.4417	37.2946	36.4575	37.3955	38.1889	56.0462	53.2798	44.7215	43.4904	36.4366	34.5978		36.7285	49.3845	1.34458
Zdhhc23	0.342126	-0.24825	-0.233421	0.142099	-0.235562	1		0.694668	0.172536	0.297168	0.14172	0.296528	0.138743	0.767757	0.866779	0.246569	0.167378	0.452629	0.711357		0.339691	0.512121	1.50761
Zfc3h1	0.34929	0.244681	-0.079978	-0.218972	-0.302831	1		37.3191	37.2332	38.5724	31.8516	32.5522	27.5057	54.7027	40.8199	50.7625	37.939	30.2412	33.5308		32.3757	46.056	1.42255
Zfml	0.34161	0.156376	-0.224655	0.028556	-0.345422	1		71.7052	70.0495	70.7854	50.2398	64.8408	46.3053	100.933	79.229	92.4327	65.7796	63.566	81.0624		62.8	84.5935	1.34703
Zfp1	0.206965	-0.012798	-0.364695	0.018454	-0.139494	1		5.7889	5.7972	4.72497	3.82644	5.30456	5.02942	6.93723	6.74462	5.88685	5.57927	5.48812	6.27288		5.10773	6.28699	1.23088
Zfp113	0.048167	-0.032232	-0.425172	-0.329048	-0.290346	1		10.9217	9.73101	6.68628	8.18434	8.30279	8.2205	10.8309	10.5909	9.52375	10.6285	7.27035	8.76263		7.90448	10.3935	1.31489
Zfp131	0.373217	0.174094	-0.219617	-0.081654	-0.265994	1		43.7255	45.8255	43.9214	32.7019	38.5486	35.5875	62.3254	54.2549	54.985	46.3079	41.2175	43.2958		39.2121	54.4683	1.38907
Zfp182	0.278677	0.170649	-0.438792	0.074845	0.123763	1		7.33261	5.76269	4.81412	4.32247	7.54499	6.90244	9.3776	6.93423	7.45873	7.53201	5.68615	8.21294		6.24718	7.82564	1.25267
Zfp184	0.641763	0.147293	-0.454184	-0.360851	-0.233915	1		1.23497	0.828171	0.505186	0.460591	0.691899	0.763084	2.68715	1.6523	1.35613	1.14375	0.452629	0.711357		0.597457	1.70983	2.86185
Zfp281	-0.055765	-0.008684	-0.346325	-0.36052	-0.341406	1		31.9547	31.0564	24.9027	24.2342	24.5459	24.7655	31.8071	28.7391	32.2698	30.3512	24.838	23.7981		24.5141	30.7918	1.25609
Zfp286	-0.249047	0.263502	0.002518	-0.261423	0.219909	1		0.385927	0.379578	0.416035	0.3543	0.527161	0.693713	0.164519	0.162521	0.678066	0.641616	0.113157	0.194006		0.383062	0.411681	1.07471
Zfp296	0.387738	-0.128263	-0.222942	-0.253604	0.002869	1		7.17824	5.96973	6.65656	4.32247	5.96351	7.21461	8.555	9.2637	6.50327	5.3561	5.40325	5.30284		5.81054	7.41952	1.27691
Zfp449	-0.052511	-0.118756	-0.920993	-0.437245	-0.187272	1		1.77526	1.69085	0.178301	0.708601	1.48264	1.31805	1.67261	1.59812	1.69517	1.33902	0.905257	1.1317		0.954093	1.57623	1.65207
Zfp473	0.357837	0.244467	-0.204413	-0.355014	-0.431123	1		3.47334	2.65705	2.08018	2.97612	2.50401	1.52617	4.05814	4.36098	4.28414	3.34756	1.86709	2.48975		2.24055	4.01271	1.79094
Zfp507	0.948387	0.656728	-0.397967	-0.962526	0.597346	1		17.0194	15.2867	11.3518	12.684	26.4898	23.4128	33.8636	30.3372	24.4104	27.6732	8.4585	7.1459		14.9238	29.0711	1.94797
Zfp51	0.027401	-0.118805	-0.338577	-0.303495	-0.194142	1		11.3462	11.3528	9.24192	8.29063	10.0161	9.57324	12.2567	10.916	10.2018	10.5448	8.11903	9.89433		9.1892	10.9798	1.19486
Zfp518a	0.358243	0.020262	-0.390472	-0.229509	-0.018164	1		40.6767	37.0952	31.2918	27.5646	39.8336	36.9402	49.7397	50.5169	37.7251	41.175	30.8919	35.1475		33.6116	44.7892	1.33255
Zfp553	0.28119	0.211566	-0.272791	-0.180929	0.010986	1		16.865	14.9416	14.6801	11.3022	16.1443	15.9207	19.6875	19.3942	19.5715	17.5747	15.2762	12.5458		14.3115	19.0569	1.33158
Zfp558	0.232886	0.037489	-0.61514	-0.018117	-0.058417	1		1.23497	1.55282	0.594336	0.531451	1.3838	1.214	1.97423	1.6523	1.6027	1.31113	1.49933	1.22871		1.07527	1.63509	1.52063
Zfp605	0.358715	0.216556	-0.881912	0.024905	-0.207124	1		4.93986	4.31339	2.22876	1.87779	4.34908	3.39919	6.44367	5.98619	5.30124	5.77454	4.46971	4.9795		3.55067	5.87641	1.65501
Zfp609	-0.003473	-0.037014	-0.499322	-0.227092	0.354927	1		77.3397	58.9382	48.9138	46.9094	92.7803	82.0662	68.8513	67.0941	64.8478	67.9276	57.7101	58.4283		64.468	67.1802	1.04207
Zfp687	0.329628	0.109941	-0.264022	-0.338153	-0.021284	1		39.5961	33.9205	33.996	26.8914	37.066	35.3447	46.2573	46.6435	41.362	38.1343	29.9301	27.8076		31.8393	43.0993	1.35365
Zfp691	0.040186	0.168517	-0.467886	-0.125976	-0.041698	1		3.82067	4.10635	2.55564	2.62182	4.34908	3.29514	4.46944	3.73798	4.77728	4.37973	3.73419	3.36278		3.31977	4.34111	1.30765
Zfp692	0.635114	0.388307	-0.285675	-0.210126	-0.307652	1		5.48016	5.52114	5.05186	3.61386	3.82192	4.68256	10.2825	7.90935	8.32172	6.69512	3.67761	5.56152		4.40155	8.30216	1.88619
Zfp7	0.210365	0.11356	-0.574618	-0.094949	-0.159538	1		10.3042	9.90355	7.84523	5.0665	8.82995	9.05295	12.8051	10.8889	11.3422	10.6843	9.44862	9.34464		8.26465	11.4301	1.38301
Zfp708	0.39189	0.255661	-0.228942	-0.064498	-0.128661	1		1.5823	1.51831	1.21839	1.13376	1.41675	1.24868	2.76941	1.92316	2.52734	1.5622	1.35789	1.51972		1.31586	2.19553	1.66851
Zfp759	0.394386	0.355299	-0.516971	-0.079539	-0.059483	1		4.28379	4.07184	2.61508	2.62182	4.05255	3.88479	5.95012	5.66115	5.64028	5.60717	4.46971	3.33044		3.49573	5.71468	1.63476
Zfp783	2.39362	0.581893	-1.40534	-0.614412	-0.754801	1		1.81386	2.00141	0.0891504	0.10629	0.856637	0.589656	16.2874	12.2703	2.74309	3.96128	0.763811	1.0347		0.573374	8.81553	15.3748
Zfp786	0.265773	0.017864	-0.40018	-0.264894	-0.319779	1		0.810446	0.690143	0.475469	0.17715	0.527161	0.277485	1.20647	1.00221	0.986278	0.557927	0.39605	0.517351		0.395111	0.938223	2.37458
Zfp788	0.309573	0.034386	-0.1998	0.055936	-0.021668	1		7.10105	6.10776	6.21081	5.03107	6.39183	6.59027	8.99372	7.85518	6.65738	6.91829	6.53483	7.27524		6.33901	7.60614	1.19989
Zfp866	0.059918	-0.137157	-0.151585	-0.373461	-0.072091	1		18.949	19.255	15.2744	18.9196	18.4506	17.7937	20.894	19.015	19.0475	15.5104	14.4841	14.5505		16.5788	18.6167	1.12292
Zfp93	0.103262	-0.2935	-1.32758	-0.842911	-0.481126	1		2.04541	1.89789	0.297168	0.0708601	1.25201	1.00588	1.91939	2.4649	1.51024	1.33902	0.763811	0.549685		0.656569	1.80839	2.7543
Zfp930	0.580856	0.264018	-0.369388	-0.105368	-0.150171	1		12.1567	11.5599	10.6089	7.29859	10.8727	10.3016	20.5923	15.8729	17.1366	11.7444	10.7499	11.1554		10.1645	16.3365	1.60721
Zfp940	-0.014186	-0.075212	-0.353459	-0.242786	0.141145	1		1.96823	1.9324	1.30754	1.31091	2.66875	1.83834	1.94681	1.89608	1.78763	1.81326	1.72565	1.26104		1.68537	1.86095	1.10417
Zik1	0.134982	-0.300833	-1.14097	-0.181236	-0.583334	1		5.01705	4.14086	1.04009	2.01951	3.26181	2.1852	5.56624	4.68602	3.82183	3.23598	3.50787	4.33281		2.72455	4.32752	1.58834
Zkscan14	0.143211	0.278792	-0.044243	-0.320809	-0.099825	1		11.6936	12.1465	10.1631	12.8965	10.8397	11.2728	12.6954	13.8414	15.0099	14.3387	9.95783	8.73029		10.6434	13.9714	1.31268
Zmym3	0.30966	0.254764	-0.164409	-0.299232	0.140743	1		29.8707	25.1902	25.3187	23.5964	28.928	31.9802	35.9201	32.8021	31.9924	34.0893	20.2834	24.0891		25.6993	33.701	1.31136
Znrd1as	0.241282	0.449203	-0.031881	-0.497795	-0.338938	1		2.04541	2.96761	2.73395	2.1258	1.84506	1.6996	2.68715	3.60255	3.39033	4.18445	1.18815	1.77839		1.89516	3.46612	1.82893
Znrf3	0.143138	-0.068464	-1.27643	0.014438	0.029864	1		4.82408	3.72677	0.83207	1.52349	4.0196	4.75193	5.15494	4.49641	4.40743	3.65442	4.80918	3.84779		3.29735	4.4283	1.34299
Zscan22	0.660978	0.433179	-1.05557	0.129485	0.18373	1		11.5778	11.4564	5.43817	4.60591	12.4212	14.013	18.9471	18.6357	17.0441	14.7572	13.5506	11.8344		10.3105	17.346	1.68236
Zwilch	0.565733	0.334374	-0.286384	-0.070888	-0.223627	1		38.2067	42.5473	35.987	29.8675	33.8042	35.0672	62.8738	57.6137	53.6597	48.6791	34.4281	42.3581		35.252	55.7066	1.58024
Zwint	0.342048	0.153086	-0.22277	-0.102349	0.119808	1		78.073	81.0918	78.7792	57.3258	85.4001	87.72	100.412	101.874	93.5731	83.6332	73.9199	74.2075		76.2254	94.8729	1.24464
0610009L18Rik	-0.399577	-0.162311	-0.317713	-0.194067	0.056938	2		0.771853	0.621128	0.297168	0.425161	0.593056	0.936512	0.274199	0.297955	0.585602	0.446341	0.480918	0.485016		0.536305	0.401024	0.747754
0610011F06Rik	-0.124494	-0.642101	-0.743443	-0.998221	-0.457516	2		15.6686	14.2514	9.27164	7.79461	10.8397	10.4057	13.7648	13.5163	8.96896	9.48476	7.3835	6.59622		8.71524	11.4337	1.31192
0610030E20Rik	-0.611434	-0.82494	-1.08214	-0.964632	-1.20082	2		50.7108	48.8621	24.5758	21.3997	24.1506	18.0365	32.6571	31.827	28.7253	26.6131	23.565	26.4819		23.0349	29.9556	1.30045
1100001G20Rik	-2.93129	-2.67755	-2.3985	-2.06047	-2.70918	2		201.801	275.677	52.6582	36.2804	45.896	25.4246	28.5167	32.3417	32.8862	40.0591	61.6989	51.25		45.5347	33.4509	0.734625
1110008P14Rik	-1.00441	-0.957425	-0.734099	-0.636136	-0.379202	2		23.0012	24.431	14.6801	13.0383	19.6697	16.3369	10.8309	11.8099	11.712	11.7444	15.8703	13.9361		15.5886	11.5243	0.739278
1110018G07Rik	-0.255934	-0.335516	-0.174061	-0.340373	-0.276517	2		92.3523	84.3009	78.8981	77.4501	71.2656	74.2273	74.9111	72.701	70.7346	68.8482	67.1305	71.9764		73.4913	71.7987	0.976969
1110020A21Rik	-0.267021	-0.227435	-0.372787	-0.256086	-0.173067	2		0.540297	0.586621	0.237734	0.17715	0.461266	0.312171	0.219359	0.379216	0.308212	0.362652	0.424339	0.194006		0.301111	0.31736	1.05396
1190002F15Rik	-0.746571	-0.194928	-0.356649	-0.595037	-0.117542	2		19.6823	22.1191	17.6815	14.5263	17.5281	20.8461	11.0776	13.0288	14.7017	21.5639	13.1262	13.8715		16.2633	15.093	0.928041
1190002N15Rik	0.037277	-0.0886	0.083705	-0.33688	-0.768888	2		35.2351	30.5733	29.7168	40.1422	19.3073	18.4874	33.5894	33.994	24.472	37.2974	26.79	24.8975		26.5569	32.3382	1.2177
1300018J18Rik	-0.376658	-0.283135	-0.137176	-0.278624	-0.06393	2		9.41661	9.97256	9.12306	8.32606	9.68658	8.77547	7.51305	6.96131	8.35254	7.22515	8.03416	7.59859		8.59065	7.51301	0.874557
1500009L16Rik	-0.551407	-0.471583	-0.570815	-0.491415	-0.051241	2		0.694668	0.276057	0	0	0.658951	0.208114	0	0.0270868	0.0308212	0.111585	0.113157	0		0.16337	0.0423733	0.25937
1600014C23Rik	-0.17621	0.022124	-0.103029	-0.359877	-0.013457	2		0.463112	0.103521	0	0.389731	0.230633	0.312171	0.0548398	0.216695	0.215748	0.390549	0	0		0.155422	0.219458	1.41201
1600016N20Rik	-0.0795	-0.202703	-0.215737	-0.527424	-0.324247	2		0.540297	0.552114	0.237734	0.425161	0.296528	0.173428	0.466138	0.460476	0.184927	0.502134	0.113157	0.0323344		0.213057	0.403419	1.89348
1600020E01Rik	-0.051707	-0.36729	-0.173277	-0.48732	-0.517944	2		1.35074	1.69085	1.33726	1.13376	0.757794	0.763084	1.64519	1.21891	0.708887	1.19954	0.820389	0.776026		0.931385	1.19313	1.28103
1700020L24Rik	-0.388653	-0.437456	-1.05575	-1.38571	-0.340157	2		36.7402	42.7543	24.873	12.3297	28.6973	33.6798	29.6409	30.6081	31.3143	26.8642	14.767	14.4211		21.4613	29.6069	1.37955
1700025G04Rik	-1.05932	-0.757712	-1.29432	-0.914211	-0.740265	2		32.3021	24.4656	8.3207	13.6406	17.3634	15.8167	11.7357	14.4644	13.0065	19.7506	14.7953	14.3888		14.0542	14.7393	1.04875
1700047M11Rik	-0.505019	-0.524664	-0.503386	-0.464708	-0.475472	2		0.463112	0.414086	0.0297168	0	0	0.0693713	0.0274199	0	0	0	0.0848679	0		0.0306593	0.00685497	0.223585
1700048O20Rik	0.496179	-0.836186	-0.06369	-0.835907	0.698207	2		0.964817	0.655636	0.861787	0.602311	2.17454	1.6996	1.53551	1.57104	0	0.0278963	0.0282893	0		0.89442	0.783611	0.876111
1700061G19Rik	-0.594976	-0.605233	-0.459711	-0.448248	-0.555862	2		0.810446	0.828171	0.326885	0.31887	0.197685	0.277485	0.219359	0.189608	0.308212	0.083689	0.311182	0.355679		0.297964	0.200217	0.671949
1700096K18Rik	-0.347463	-0.375229	-0.297801	-0.135911	-0.038839	2		2.00682	1.41479	1.09952	1.31091	1.64738	1.63022	1.06938	1.19182	0.924635	1.25534	1.41446	1.51972		1.43704	1.11029	0.772626
1700123O20Rik	-0.194649	-0.253514	-0.506404	-0.60988	-0.430937	2		63.3306	65.46	49.1516	40.9217	45.1052	49.9126	54.1817	58.1012	50.331	57.3828	42.6037	41.097		44.7986	54.9992	1.2277
1810021B22Rik	-0.666818	-0.520226	-0.608544	-0.561289	-0.392557	2		1.19637	1.79437	0.564619	0.708601	0.691899	1.10994	0.493558	0.650084	0.308212	1.17165	0.735521	0.646688		0.742878	0.655875	0.882884
1810026B05Rik	-0.380244	-0.347284	-0.2041	-0.558851	-0.352435	2		9.53239	11.6979	10.3712	7.79461	9.25826	6.93713	9.1034	6.74462	8.19843	8.06204	5.91246	7.85726		8.02181	8.02712	1.00066
1810033B17Rik	-0.816798	-0.204078	-0.702773	-1.23409	-0.819144	2		90.3069	110.802	61.2463	61.542	50.4757	62.6423	53.6059	59.6994	75.4811	98.8367	38.5583	45.7855		53.375	71.9058	1.34718
1810037I17Rik	-0.635186	-0.621594	-0.397731	-0.442315	-0.438911	2		99.6077	122.224	88.2886	79.6113	81.677	81.4419	66.1916	75.9244	68.8853	74.5948	79.8889	82.8408		82.2914	71.399	0.867637
1810055G02Rik	-1.04626	-1.01774	-1.17801	-1.27871	-0.753501	2		22.8083	24.1895	11.4707	8.18434	13.6403	13.4233	11.3244	10.4013	11.9894	10.2101	9.10915	9.08597		10.819	10.9813	1.01501
1810058I24Rik	-0.524982	-0.422259	-0.271649	-0.323153	-0.153392	2		69.8141	69.3248	51.8855	63.0301	61.1507	63.7522	47.6558	48.4312	49.0673	54.2584	57.6253	53.1901		58.439	49.8532	0.853081
2010002M12Rik	-3.37458	-3.57861	-3.49321	-3.33401	-2.75749	2		10.1499	13.1127	0.208018	0.03543	1.28495	0.450913	0.191939	0.243781	0.0308212	0.083689	0.311182	0.194006		0.414084	0.137558	0.332198
2010005H15Rik	-2.84208	-2.19229	-1.39839	-2.66212	-1.30453	2		13.932	13.4578	2.16933	6.97972	6.32593	3.57262	1.06938	1.0293	1.41777	3.01281	1.18815	1.45505		3.61513	1.63231	0.451522
2310005G13Rik	-0.737688	-0.757333	-0.736054	-0.737069	-0.619068	2		0.656075	0.72465	0.0297168	0	0.13179	0.0693713	0.0274199	0	0	0	0.0282893	0		0.0431946	0.00685497	0.1587
2310022B05Rik	-0.350415	0.121079	-0.027165	-0.083538	-0.595558	2		25.8185	20.3592	13.64	31.639	14.7605	15.1229	16.1777	19.6109	19.2632	31.1323	19.8308	23.6365		19.7716	21.546	1.08975
2610020H08Rik	-0.251158	-0.363695	-0.339455	-0.288432	-0.463377	2		5.01705	6.59086	5.14101	3.61386	4.67855	3.19108	5.07268	4.36098	4.53071	4.04497	4.35655	4.78549		4.29442	4.50234	1.04841
2610034B18Rik	-1.33847	-1.24215	-1.04128	-1.29949	-0.81034	2		2.16119	1.58733	0.297168	0.496021	0.757794	0.520285	0.191939	0.0812605	0.123285	0.30686	0.141446	0.194006		0.40112	0.175836	0.438363
2610034M16Rik	-0.498939	-0.498939	-0.498939	-0.260338	-0.475366	2		0.308741	0.517607	0	0	0.0329476	0	0	0	0	0	0.198025	0.161672		0.0654408	0	0
2610037D02Rik	-0.660404	-0.770415	-0.849985	-0.899449	-0.924117	2		1.00341	1.10423	0.208018	0.0708601	0.164738	0	0.246779	0.352129	0.184927	0.223171	0.169736	0.0323344		0.107614	0.251751	2.33939
2610305D13Rik	-1.31208	-1.66651	-2.12827	-1.40923	1.25073	2		3.08741	4.48593	0.118867	0.0708601	9.12647	11.6544	1.12422	0.731344	0.708887	0.30686	0.990125	0.614354		3.76251	0.717827	0.190784
2610507I01Rik	-0.319484	-0.595913	-0.824404	-0.827248	-0.761755	2		36.1999	40.6149	24.3678	18.1402	24.0188	20.4645	33.1781	27.9807	27.2151	22.9308	20.8209	21.5994		21.5686	27.8262	1.29012
2610528A11Rik	0.066706	-0.556779	-0.495592	-0.333165	-0.805585	2		0.964817	1.00071	0.564619	0.24801	0.164738	0.104057	1.0968	1.05639	0.277391	0.418445	0.565786	0.582019		0.371538	0.712254	1.91704
2610528J11Rik	-0.660163	-0.635533	-0.675603	-0.717851	-0.693045	2		0.771853	0.517607	0.0594336	0	0	0.0346856	0.0274199	0.0541737	0.0616424	0.0557927	0	0		0.0156865	0.0497571	3.17196
2700081O15Rik	-0.070756	-0.148452	-0.543302	-0.046774	-0.172983	2		2.74008	3.17466	1.87216	1.55892	2.80054	2.21988	3.07103	2.4649	2.43487	2.70595	2.68748	2.97477		2.35229	2.66919	1.13472
2700099C18Rik	-0.40057	-0.657521	-0.816115	-0.700992	-0.893081	2		5.63453	5.59016	3.03111	2.4801	2.86644	2.25457	4.52428	3.4942	3.48279	2.90122	2.54604	3.58912		2.79456	3.60062	1.28844
2810013P06Rik	-0.06175	-0.028465	-0.204009	-0.370718	-0.255119	2		4.39956	4.41691	3.20941	4.18075	3.52539	3.53793	3.92104	4.44224	4.25332	4.35183	3.423	2.94243		3.46982	4.24211	1.22257
2810408A11Rik	-0.177334	-0.323328	-0.433324	-0.329132	-0.40184	2		0.733261	0.759157	0.267451	0.31887	0.296528	0.346856	0.411298	0.677171	0.400675	0.390549	0.424339	0.355679		0.334954	0.469923	1.40295
2810408I11Rik	-0.245916	-0.305619	-0.813426	-0.26371	-0.722821	2		5.36438	6.21128	3.20941	2.51553	3.62423	2.60142	4.03072	5.41737	4.13004	4.85396	4.32826	4.9795		3.54306	4.60802	1.30058
2900026A02Rik	-0.542232	-0.546633	-1.38514	-1.30364	-0.82455	2		3.93645	2.24296	0.564619	0.566881	1.64738	0.971198	1.17906	2.43781	0.893814	2.70595	0.763811	0.549685		0.843929	1.80416	2.13781
2900056M20Rik	-0.950591	-0.832037	-0.43575	-0.593537	-0.197014	2		16.9808	15.9078	10.4009	13.3926	15.9137	12.5215	8.06145	7.99061	7.89022	9.70793	10.5802	10.541		12.225	8.41255	0.688145
3110057O12Rik	-0.611181	-0.093946	-0.19175	-0.513438	-0.389778	2		11.0375	9.24791	6.03251	11.4793	8.07215	6.93713	6.19689	6.39249	6.41081	12.4697	6.11049	7.50158		7.68887	7.86746	1.02323
3830403N18Rik	-0.523529	-0.377641	-0.523529	-0.340339	-0.523529	2		0.115778	0.759157	0	0	0	0	0	0	0.184927	0.0278963	0.141446	0.129338		0.0451307	0.0532059	1.17893
4632428N05Rik	-1.33576	-1.12394	-0.280099	-0.748867	-0.853993	2		502.863	511.292	381.653	453.186	296.89	263.299	189.252	211.331	216.642	247.608	285.354	317.33		332.952	216.208	0.649368
4921507P07Rik	-0.247416	-0.653187	-1.51542	-1.84992	-1.09713	2		4.16801	6.03875	1.27782	0.992041	1.41675	2.28925	4.0033	4.27972	2.21913	3.54284	0.707232	0.679023		1.22702	3.51125	2.86161
4930451G09Rik	-0.181015	-0.351631	-0.571529	-0.748125	-0.101766	2		1.35074	1.75986	0.624053	0.814891	1.54854	1.214	1.31615	1.19182	1.14038	0.864787	0.39605	0.646688		0.874036	1.12829	1.29089
4930523C07Rik	-0.26316	-0.178847	-0.42707	-0.504228	-0.461247	2		20.7243	22.3261	16.1659	15.3412	15.9466	14.7761	17.9052	17.6335	19.9721	17.8258	13.692	16.0702		15.332	18.3341	1.19581
4930539E08Rik	-0.302811	-0.027601	-0.413518	-0.292593	-0.108558	2		0.849039	0.793664	0.416035	0.31887	0.823689	0.55497	0.411298	0.541737	0.708887	0.864787	0.424339	0.549685		0.514598	0.631677	1.22752
4930579G24Rik	-0.322387	-0.173813	-0.235429	-0.001665	-0.114823	2		25.3554	24.0515	21.1881	20.4786	20.3616	25.1124	19.9891	19.1233	21.1433	22.4287	24.1591	25.1885		22.748	20.6711	0.908698
4932416H05Rik	-0.327765	-0.228151	-0.183894	-0.442318	-0.203231	2		2.27697	1.58733	1.42641	1.73607	1.84506	1.24868	1.48067	1.19182	1.10956	1.89695	0.990125	1.32571		1.42868	1.41975	0.993753
4932438H23Rik	-2.70932	-2.74642	-2.29654	-1.99071	-1.19473	2		6.13624	5.65917	0.772637	0.03543	1.91096	2.11582	0.0822597	0.0270868	0	0.0557927	0.7921	0.679023		1.051	0.0412848	0.0392816
5031425E22Rik	-0.367169	-0.257184	-0.284575	-0.282106	-0.350683	2		8.06587	7.38453	5.91364	6.41284	6.65541	5.02942	5.89528	5.63406	5.79438	6.80671	6.11049	6.24054		6.06039	6.03261	0.995416
5430417L22Rik	-0.398508	-0.559621	-0.841923	-0.761182	-0.180849	2		37.8208	34.4726	21.4852	17.963	31.6297	31.9108	28.9006	25.4616	25.6432	22.7634	22.2071	19.627		24.1371	25.6922	1.06443
5430421N21Rik	-2.85853	-2.83367	-2.93223	-2.37328	-2.30065	2		6.52216	6.97044	0.0297168	0	0.658951	0.485599	0.0548398	0.0812605	0.0616424	0.111585	0.537496	0.452682		0.360741	0.077332	0.21437
5730460C07Rik	-1.40438	-1.40404	-0.814504	-0.959455	-0.445648	2		1.81386	1.55282	0.980654	0.0708601	1.35085	0.589656	0.0274199	0	0	0.0278963	0.339471	0.420347		0.625306	0.0138291	0.0221156
5830428M24Rik	-0.861869	-1.11331	-1.13521	-0.989707	-0.78369	2		1.23497	1.58733	0.0891504	0.10629	0.593056	0.208114	0.274199	0.379216	0.0616424	0.167378	0.169736	0.258675		0.237504	0.220609	0.928865
6030419C18Rik	-0.393678	-0.393678	-0.393678	-0.249527	-0.188774	2		0.385927	0.24155	0	0	0.13179	0.173428	0	0	0	0	0.113157	0.0970032		0.0858965	0	0
6330403A02Rik	-0.338462	-0.352125	-0.370586	-0.333167	-0.323938	2		0.424519	0.207043	0	0.03543	0.0329476	0.0693713	0	0.0812605	0.0616424	0	0.0565786	0.0323344		0.037777	0.0357257	0.945701
6330418K02Rik	-0.411875	-0.208413	-0.371844	-0.436581	-0.342103	2		1.35074	1.48381	0.921221	0.814891	1.12022	0.693713	0.712917	0.920952	1.26367	0.920579	0.763811	0.80836		0.853702	0.954529	1.11811
6430548M08Rik	-3.12327	-3.12693	-1.46007	-1.27321	-2.21769	2		98.8744	89.3735	31.8267	35.3238	24.6448	14.2558	9.40502	10.4284	8.81486	10.9633	39.9162	36.7966		30.4606	9.90289	0.325105
9330159M07Rik	-0.308775	-0.398786	-0.465882	-0.238725	-0.621658	2		2.35415	2.31198	1.51556	1.31091	1.15316	1.17931	1.89197	1.48978	1.63352	1.42271	2.06512	1.58439		1.46807	1.6095	1.09633
9330179D12Rik	-0.121619	-0.173003	-0.287803	-0.299424	-0.422313	2		0.231556	0.448593	0.0891504	0.10629	0	0	0.246779	0.216695	0.154106	0.223171	0.113157	0.0646688		0.0622111	0.210188	3.37862
9330182L06Rik	-0.877851	-0.872615	-0.821493	-0.730651	-0.651979	2		1.11919	0.655636	0.0297168	0.10629	0.26358	0.138743	0	0.0541737	0.0616424	0	0.113157	0.161672		0.135527	0.028954	0.213641
9430023L20Rik	-0.333011	-0.370964	-0.341379	-0.286067	-0.304123	2		49.6688	57.5579	44.8129	39.3982	42.1729	44.2936	38.9088	45.8038	43.7969	38.6643	44.4142	43.1664		43.043	41.7935	0.970969
9430037G07Rik	-0.455895	-0.339665	-0.984674	-0.505489	-0.869379	2		3.12601	3.41621	1.21839	1.09833	1.21906	1.4568	2.41295	1.81482	2.43487	2.3154	1.98025	2.03707		1.50165	2.24451	1.4947
9530077C05Rik	-0.3911	-0.462405	-0.454188	-0.543876	-0.353011	2		0.733261	1.20775	0.416035	0.460591	0.461266	0.624341	0.246779	0.758431	0.246569	0.61372	0.282893	0.420347		0.444246	0.466375	1.04981
9830001H06Rik	-0.533039	-0.193908	-0.599179	-0.992517	0.671945	2		28.0183	15.9768	9.30136	19.0614	34.1666	37.1136	14.9164	14.8707	19.9105	18.3	10.8348	10.2823		20.1267	16.9994	0.84462
9830107B12Rik	-2.51333	-2.77678	-2.33626	-2.52895	-2.34496	2		12.6584	12.6296	2.19904	1.20462	2.50401	0.867141	1.37099	1.40852	0.893814	1.08796	1.27302	1.45505		1.58381	1.19032	0.751553
9830166K06Rik	-1.07762	-1.39473	-1.43462	-1.19279	-1.07642	2		1.96823	1.51831	0.0297168	0	0.428318	0.173428	0.301619	0.297955	0.0308212	0.0557927	0.141446	0.258675		0.171931	0.171547	0.997767
9930012K11Rik	-0.429413	-0.246576	-0.612484	-0.774604	-0.498602	2		3.24178	4.90001	2.43678	2.19666	2.43812	2.74017	2.65973	2.8712	3.45197	3.09649	2.14999	1.77839		2.29002	3.01985	1.3187
9930021J03Rik	-0.023239	-0.137132	-0.45625	-0.30458	-0.233372	2		30.9513	27.6057	22.0499	20.0888	25.9956	23.5169	31.4506	26.1388	27.7082	25.3578	23.3952	23.6365		23.1138	27.6639	1.19685
A230050P20Rik	-1.10909	-1.14696	-0.809877	-1.15908	-0.009315	2		2.43134	1.58733	0.653769	0.779461	2.14159	1.83834	0.383878	0.406302	0.215748	0.502134	0.339471	0.355679		1.01805	0.377016	0.370331
A530032D15Rik	-0.978082	-0.792627	-0.968897	-0.960781	-0.957321	2		1.08059	1.4493	0.208018	0.10629	0.26358	0.0693713	0.137099	0.162521	0.308212	0.30686	0.198025	0.129338		0.162437	0.228673	1.40776
A530064D06Rik	-3.11674	-3.36269	-2.26365	-2.38536	-2.23706	2		15.2055	16.2184	2.76366	2.19666	2.80054	2.28925	0.932276	0.920952	0.52396	0.725305	2.03683	2.36041		2.40789	0.775623	0.322117
A630007B06Rik	-0.379433	-0.438792	-0.280095	-0.20697	-0.323972	2		15.9774	15.6662	12.2433	13.4634	13.0143	11.8625	13.3535	10.5097	11.7737	11.047	12.5322	14.6152		12.9551	11.671	0.900875
A830010M20Rik	-0.141338	-0.035304	-0.269797	-0.470792	-0.05831	2		3.1646	3.17466	2.43678	2.4801	3.13002	2.87891	2.90651	2.65451	2.65062	3.48704	1.75394	2.26341		2.49053	2.92467	1.17432
A830080D01Rik	-0.477434	-0.384027	-0.524374	-0.274982	-0.293671	2		12.1567	11.0078	8.40985	7.08601	9.06058	9.46918	7.67757	8.39692	9.27718	8.00625	8.28876	10.5087		8.80384	8.33948	0.947254
AA467197	-4.36859	-4.51457	-3.94661	-3.29338	-1.59464	2		32.3407	32.8163	0.83207	1.52349	12.2235	8.01238	0.411298	0.839692	0.184927	0.753201	2.03683	2.81309		4.57357	0.54728	0.119661
AI467606	-0.698039	-0.574845	-0.586271	-0.839249	-0.320229	2		74.4067	76.9509	49.8351	50.3107	62.0732	58.7575	44.8041	47.727	47.9269	53.0309	42.9431	40.7737		50.7822	48.3722	0.952543
AK010878	-0.203693	-0.049701	-0.084662	0.028139	-0.575063	2		7.79572	8.76481	7.63722	7.86547	4.90919	5.5497	7.04691	7.06966	7.08887	8.84314	8.26047	8.66562		7.14794	7.51215	1.05095
AK129341	-0.747838	0.036198	-0.875372	-0.972514	-0.97311	2		1.38934	0.931693	0.178301	0.17715	0.13179	0.0693713	0.356459	0.216695	1.51024	0.920579	0.169736	0.0323344		0.126447	0.750993	5.93918
AU023871	-1.18539	-1.18539	-1.18539	-1.16225	-1.16182	2		1.5823	0.9662	0	0	0.0329476	0	0	0	0	0	0	0.0323344		0.0108803	0	0
AW112010	-3.49048	-3.4594	-2.93832	-2.94174	-2.60124	2		13.8934	10.8697	0.534902	0.956611	1.64738	0.763084	0.164519	0.216695	0.154106	0.278963	0.707232	0.776026		0.897539	0.203571	0.22681
AW209491	-0.214983	-0.367253	-0.76288	-0.649014	-0.398828	2		25.8185	30.4353	16.4928	15.8372	20.9217	21.2623	24.6505	23.5385	22.9926	20.1691	18.5295	16.6199		18.2772	22.8376	1.24951
Aatk	-0.243506	-0.115933	-0.048191	-0.559283	0.122614	2		50.9037	51.8987	52.4501	46.9094	57.9548	54.1443	43.2137	43.3118	44.9989	49.7113	32.6175	36.5056		46.7636	45.3089	0.968893
Abca4	-1.28467	-1.30408	-1.16957	-0.946922	-0.82879	2		2.00682	0.931693	0.0891504	0.10629	0.329476	0.450913	0	0.0270868	0	0	0.141446	0.420347		0.256271	0.00677171	0.0264241
Abca5	-0.286044	-0.273999	-0.169447	-0.337516	-0.276488	2		1.08059	0.621128	0.653769	0.637741	0.362423	0.693713	0.548398	0.487563	0.308212	0.753201	0.509207	0.420347		0.5462	0.524343	0.959984
Abcb10	-0.332861	-0.356644	-0.413282	-0.452674	0.102938	2		67.8459	74.0523	61.484	44.571	73.7696	78.7711	60.3512	51.8984	58.1596	52.222	53.1556	49.989		60.29	55.6578	0.923167
Abcb1a	-1.60277	-1.65912	-1.67911	-1.65597	0.261896	2		2.81727	1.58733	0	0	2.80054	2.87891	0.0274199	0.0812605	0	0.0278963	0	0.0323344		0.951964	0.0341442	0.0358671
Abcb4	-1.37294	-1.34636	-1.4219	0.078694	-0.525105	2		2.084	1.4493	0.0297168	0.03543	1.18611	0.659027	0.0822597	0.0541737	0.0924635	0.083689	2.06512	1.77839		0.958966	0.0781465	0.0814903
Abcb9	-1.6062	-1.29457	-1.23415	-1.86411	-1.39678	2		5.63453	6.59086	2.16933	1.87779	1.91096	1.49148	1.48067	1.19182	1.81845	1.98064	1.13157	0.776026		1.55953	1.6179	1.03743
Abcc5	-0.598235	-0.527569	-0.206078	-0.117024	-0.639182	2		55.4577	56.4882	45.9719	50.8067	37.066	34.096	40.0056	33.2626	38.773	38.2738	50.751	52.3171		45.1681	37.5788	0.831976
Abhd2	-1.0686	-0.969721	-1.00352	-0.462075	-0.124375	2		70.3159	64.1488	34.8875	31.1784	61.3484	61.8445	31.6974	31.3665	35.0129	32.6666	56.324	40.7414		47.7207	32.6859	0.684941
Abhd5	-0.927453	-0.678187	-0.510506	-0.447382	-0.357002	2		160.931	202.453	124.959	129.532	142.498	140.789	95.2018	94.9122	114.901	111.446	132.875	133.088		133.957	104.115	0.77723
Abhd8	-0.453119	-0.179928	-0.254308	-0.457934	0.187071	2		18.3701	15.7353	14.2046	14.0657	18.8131	20.2911	10.776	13.5976	13.4689	16.403	12.419	11.8667		15.2767	13.5614	0.887716
Abi3bp	-0.32229	-0.372264	-0.344396	-0.353289	-0.254628	2		0.463112	0.24155	0.0594336	0.0708601	0.197685	0.0693713	0.0548398	0.108347	0.0616424	0.0278963	0.0848679	0.0323344		0.0857588	0.0631814	0.736735
Ablim1	-2.6097	-4.11618	-1.08479	-2.70204	-1.29343	2		43.5711	31.298	9.68768	24.553	18.7472	10.6138	4.6888	5.90493	0.647245	1.78537	5.09207	4.72082		12.2358	3.25658	0.266153
Abtb1	-1.74041	-1.78445	-1.01489	-1.36122	-1.10387	2		99.4147	97.9657	46.0016	50.665	46.1595	44.6057	27.0634	30.6081	23.8248	32.0529	39.4918	36.1175		43.8402	28.3873	0.647518
Abtb2	-2.15346	-2.49389	-1.69077	-1.53283	-1.24726	2		15.2055	12.9057	3.5363	3.79101	5.89761	4.78662	2.30327	2.4649	1.4486	1.89695	4.52629	3.88013		4.40299	2.02843	0.460693
Acap1	-0.45871	-0.808733	-1.01967	-1.44616	-0.468255	2		109.333	113.321	59.5227	49.2832	84.1151	76.2737	78.2289	83.2378	58.7144	67.537	39.5767	40.8707		58.2737	71.9295	1.23434
Acap2	-0.302751	-0.162314	-0.117891	-0.090524	-0.326309	2		141.944	143.653	134.171	128.859	120.028	107.352	120.209	110.948	133.98	121.014	128.971	139.135		126.419	121.538	0.961384
Ache	-2.5102	-2.52843	-2.49734	-2.10778	-1.94664	2		5.7889	4.07184	0.0297168	0.0708601	0.626004	0.450913	0.0548398	0.0270868	0	0.0557927	0.39605	0.355679		0.321537	0.0344298	0.107079
Acot7	-0.509475	-0.405434	-0.51124	-0.267419	-0.113414	2		127.78	123.915	92.2409	83.7566	116.7	115.815	83.7952	92.4203	97.4566	92.0858	102.068	106.704		102.881	91.4395	0.888791
Acox2	-0.978004	-1.06913	-1.2191	-1.30786	-0.712571	2		1.69808	2.17395	0.416035	0.10629	0.889584	0.693713	0.493558	0.487563	0.184927	0.61372	0.113157	0.258675		0.412909	0.444942	1.07758
Acoxl	-0.69644	-0.626927	-0.967595	-0.597944	0.454933	2		1.042	1.48381	0.208018	0.10629	2.50401	1.6996	0.603237	0.189608	0.400675	0.530031	0.537496	0.452682		0.918016	0.430888	0.469368
Acp5	-1.13042	-2.06709	-1.38103	-1.62525	0.005144	2		27.0149	20.9803	8.23155	8.9638	24.4141	23.7597	9.5147	11.3223	4.40743	5.52348	6.93088	7.27524		13.2625	7.69197	0.579977
Acpp	0.027354	-0.609804	-1.16931	-1.74553	-1.40412	2		62.9832	59.9389	20.772	32.7728	20.9217	24.2799	56.5398	68.7735	47.2489	32.6108	15.9834	19.2713		22.3335	51.2932	2.29669
Acsbg1	-1.54597	-1.4521	-0.68476	-0.917568	-0.679758	2		2.6243	1.9324	0.980654	1.09833	1.08727	1.00588	0.137099	0.108347	0.0616424	0.334756	0.7921	0.679023		0.940544	0.160461	0.170605
Acsl1	-0.317391	-0.485852	-0.398252	-0.565294	-0.516455	2		160.314	179.23	129.714	127.442	122.203	114.567	136.743	135.353	123.747	118.141	112.45	116.372		120.458	128.496	1.06673
Acsl3	-0.248417	-0.124249	-0.371187	0.028028	-0.20859	2		47.469	44.1001	32.3616	37.981	38.2521	40.7209	36.0297	40.7386	38.1258	45.7221	45.5175	47.8873		40.4534	40.1541	0.9926
Acsl4	-0.576226	-0.306938	-0.336914	-0.252645	-0.104925	2		105.126	95.2742	70.3099	87.9374	89.8809	96.322	69.0159	64.7375	75.6352	85.9765	87.2442	80.642		85.3894	73.8413	0.864759
Acss2	-2.45211	-1.26107	-1.84069	-1.1796	-0.480844	2		32.5722	30.6078	5.49761	10.6999	23.7552	20.9501	4.25008	5.66115	6.22588	18.9695	14.2295	12.5458		14.613	8.77666	0.600606
Actn1	-0.519615	-1.1938	-1.26637	-1.05544	-0.879632	2		314.993	279.232	116.995	128.859	172.349	149.703	201.92	211.982	128.309	130.332	141.729	143.144		142.13	168.135	1.18297
Actn3	-0.577503	-0.663968	-0.552356	-0.273402	0.106729	2		0.694668	0.655636	0.178301	0.10629	1.08727	0.520285	0.10968	0.135434	0.0308212	0.083689	0.480918	0.29101		0.444012	0.089906	0.202485
Actn4	-0.069881	-0.117056	-0.429009	-0.129851	-0.104253	2		398.083	371.918	305.518	265.902	375.569	340.613	366.905	366.593	385.542	324.295	348.552	355		331.859	360.834	1.08731
Actr3	-0.256456	-0.32875	-0.216709	-0.226206	-0.222662	2		1028.88	1186.46	983.091	922.988	922.202	976.019	932.084	922.144	911.968	851.536	937.365	956.193		949.643	904.433	0.952392
Actr6	-0.270838	-0.248993	-0.362805	-0.215873	-0.408895	2		15.63	18.8409	13.0754	13.2863	12.9484	12.5215	13.7099	14.5185	14.2394	14.4503	14.6256	14.7768		13.539	14.2295	1.051
Acvr1	-1.24821	-0.521972	-0.548163	-0.074536	-0.793129	2		4.78549	3.65776	2.55564	2.58639	2.56991	1.4568	1.04196	1.35434	2.65062	2.62226	4.10195	3.81546		2.84769	1.91729	0.67328
Acvr1c	-0.116105	-0.268796	-0.455577	-0.543269	-0.173876	2		0.656075	0.517607	0.208018	0.10629	0.362423	0.450913	0.603237	0.325042	0.215748	0.418445	0.113157	0.0646688		0.217578	0.390618	1.7953
Acyp2	-0.018674	-0.104453	-0.352001	0.367015	-0.24257	2		0.308741	0.379578	0	0.10629	0.0988427	0.173428	0.301619	0.352129	0.277391	0.223171	0.820389	0.646688		0.307606	0.288577	0.938138
Ada	-0.728379	-1.23333	-1.37867	-1.46647	-0.071888	2		43.0694	60.2149	25.7347	12.7548	49.8497	48.3171	31.7522	29.7955	23.9789	18.8021	20.0288	16.0702		28.7926	26.0822	0.905866
Adam11	-0.632445	-0.576812	-0.55841	-0.48881	-0.466311	2		1.31215	0.759157	0.445752	0.31887	0.461266	0.485599	0.274199	0.352129	0.339033	0.390549	0.480918	0.420347		0.435459	0.338977	0.778437
Adam12	-0.538844	-0.493327	-0.466598	-0.498236	-0.253032	2		0.501705	0.4831	0.0891504	0.0708601	0.296528	0.208114	0.0274199	0.0270868	0.0924635	0.0278963	0.113157	0		0.129635	0.0437167	0.337229
Adam19	-4.07707	-4.10887	-2.21169	-3.2253	-0.520908	2		19.1806	14.8726	2.16933	3.61386	15.2877	7.83895	0.0548398	0.0812605	0.0616424	0.0278963	1.0467	0.80836		5.12748	0.0564097	0.0110015
Adam22	-0.195284	-0.567534	-0.449074	0.365685	-0.462579	2		1.042	0.9662	0.475469	0.460591	0.527161	0.381542	0.904856	0.59591	0.369854	0.334756	1.61249	1.55205		0.834884	0.551344	0.660384
Adam23	-2.64714	-2.64472	-2.66678	-2.66678	-2.66678	2		7.52557	3.17466	0	0	0	0	0.0274199	0	0.0308212	0	0	0		0	0.0145603	#DIV/0!
Adamts5	-0.713525	-0.75123	-0.771214	-0.748076	-0.746408	2		0.964817	0.448593	0	0	0	0.0346856	0.0274199	0.0541737	0	0.0278963	0	0.0323344		0.01117	0.0273725	2.45053
Adamtsl1	-0.702637	-0.702637	-0.615459	-0.464035	-0.587287	2		0.771853	0.4831	0.0891504	0.03543	0.13179	0.0346856	0	0	0	0	0.198025	0.161672		0.108459	0	0
Adamtsl3	-0.632076	-0.720189	-0.739105	-0.781353	-0.276685	2		0.540297	0.897185	0.0594336	0	0.560109	0.277485	0.10968	0.108347	0.0308212	0.0557927	0	0		0.149505	0.0761602	0.509417
Adamtsl4	-1.11189	-0.608181	-0.540552	-0.989758	0.209738	2		4.16801	3.03663	1.81272	2.51553	3.78897	4.85599	0.877436	1.38143	1.69517	2.34329	1.24473	1.39038		2.60139	1.57433	0.605189
Adap2	-1.15436	-1.48069	-0.937478	-0.500186	-0.275563	2		2.77867	1.79437	0.475469	0.956611	2.04275	1.38743	0.411298	0.541737	0.215748	0.139482	1.15986	1.48738		1.25158	0.327066	0.261322
Adarb1	-1.11077	-0.992876	-1.0398	-1.14925	-1.06618	2		1.92963	1.03521	0.237734	0.17715	0.197685	0.173428	0.0822597	0.216695	0.215748	0.278963	0.141446	0.0970032		0.170741	0.198416	1.16209
Adc	-2.94526	-2.91456	-3.25447	-2.90427	1.48236	2		20.5699	15.9423	1.57499	0.460591	52.1889	53.4159	1.70003	1.30017	1.29449	1.81326	1.98025	1.16404		18.4641	1.52699	0.0827003
Adcy4	-0.399588	-0.351219	-0.498372	-0.502369	-0.535238	2		0.733261	0.552114	0.148584	0.17715	0.197685	0.0693713	0.246779	0.243781	0.184927	0.390549	0.0282893	0.29101		0.152015	0.266509	1.75318
Adcy5	-1.39016	-1.32549	-1.38447	-1.32489	-1.31538	2		1.96823	1.34578	0	0.03543	0.0658951	0.0693713	0.0274199	0	0.0924635	0.0278963	0.0565786	0.0646688		0.0486573	0.0369449	0.759289
Adcy6	-3.48729	-3.48576	-3.05469	-3.18885	-3.25859	2		13.546	8.10918	0.386318	0.460591	0.26358	0.208114	0.0822597	0.0270868	0	0.111585	0.367761	0.226341		0.318784	0.055233	0.173261
Add1	-0.605827	-0.455026	-0.212593	-0.399389	-0.3318	2		233.563	210.77	184.274	198.904	185.758	166.873	144.201	147.081	157.866	165.732	163.54	172.86		178.702	153.72	0.860207
Adipor1	-0.868002	-0.71591	-0.263298	-0.56212	-0.344831	2		258.031	274.09	205.284	237.736	213.401	205.166	138.745	151.903	146.74	176.444	184.22	175.544		203.558	153.458	0.753877
Adm	-1.0484	-0.73263	-0.844598	-1.01537	-0.267804	2		1.65948	0.759157	0	0.460591	0.560109	1.10994	0.0822597	0.0541737	0.184927	0.474238	0.0565786	0.129338		0.386093	0.1989	0.51516
Adm2	-0.729024	0.301471	-1.04203	-0.00932	-1.25428	2		1.73667	1.51831	0.445752	0.10629	0.0988427	0.104057	0.466138	0.704258	1.0171	3.45915	1.44275	1.77839		0.662681	1.41166	2.13023
Adora2a	-1.4566	-1.54287	-1.75458	-1.58187	-0.710611	2		4.12942	2.27747	0.208018	0.28344	1.68033	1.4568	0.548398	0.51465	0.215748	0.669512	0.452629	0.355679		0.739481	0.487077	0.658674
Adora3	-3.26389	-3.48037	-1.69803	-1.68424	-1.07843	2		16.8264	15.0451	5.67591	2.76354	9.35711	4.68256	0.767757	0.758431	0.616424	0.418445	5.40325	3.13644		5.1698	0.640264	0.123847
Adpgk	-1.18523	-1.19421	-1.71528	-1.70825	-1.79247	2		163.749	176.124	61.3355	40.78	48.8942	47.7968	76.8579	71.4821	80.8748	66.5328	50.2418	52.3817		50.2383	73.9369	1.47172
Adprm	-0.0997	-0.032431	-0.19288	-0.342234	-0.240589	2		17.2123	20.4282	17.6221	15.0578	15.3536	16.1982	17.631	17.3627	17.2599	19.4995	12.8433	16.4259		15.5835	17.9383	1.15111
Adrbk2	-1.67949	-3.53021	-2.10454	-0.95372	-1.58928	2		35.4281	29.2966	6.18109	7.33402	14.0357	6.13936	9.3776	9.4533	2.15748	1.61799	14.7953	17.6546		11.0233	5.65159	0.512694
Adssl1	-0.657117	-0.108571	-0.801522	-0.922348	-0.671013	2		138.393	129.988	79.7896	73.3402	78.0857	89.7317	85.221	84.24	105.84	142.941	69.337	71.3297		76.9357	104.56	1.35906
Adtrp	-0.828769	-0.835003	-0.820453	-0.957149	-0.56533	2		1.19637	1.51831	0.386318	0.28344	0.527161	0.659027	0.356459	0.297955	0.308212	0.334756	0.169736	0.258675		0.380726	0.324345	0.851912
Afap1l1	-0.218524	0.149339	-0.222946	0.038839	-0.472066	2		10.5744	7.281	7.6075	7.40488	6.55656	5.75782	7.04691	8.0177	7.55119	12.4697	9.27889	9.1183		7.62066	8.77137	1.151
Aff3	-3.73034	-3.94575	-3.75872	-1.60382	-1.11539	2		19.7594	9.48946	0.237734	0.0708601	7.77562	4.64788	0.191939	0.162521	0	0.0278963	4.95063	3.33044		3.50219	0.0955891	0.0272941
Aff4	-0.45267	-0.610482	-0.602366	-0.535989	-0.416549	2		144.53	120.844	90.0716	84.0401	107.409	90.9111	99.8632	93.5037	84.3576	88.7662	91.9968	90.407		92.4726	91.6227	0.990809
Agap1	-1.80112	-1.92007	-2.3218	-2.61842	-1.62806	2		22.2294	20.1177	4.0712	2.79897	6.58951	5.75782	4.38718	6.33832	3.6369	6.0814	2.14999	3.07177		4.07321	5.11095	1.25477
Agap2	-0.062728	-0.098569	-0.378869	-0.358754	0.023305	2		47.1988	48.1029	45.229	27.6	54.3964	42.4899	50.2607	40.9011	51.7179	37.1579	38.6997	35.1798		40.5991	45.0094	1.10863
Ager	0.018625	-0.211132	-0.390325	-0.340495	-0.493319	2		0.656075	0.828171	0.445752	0.21258	0.197685	0.277485	1.04196	0.487563	0.647245	0.362652	0.169736	0.582019		0.31421	0.634854	2.02048
Agl	-0.738364	-0.580306	-0.38647	-0.605282	-0.404123	2		126.661	126.814	87.2188	106.219	100.358	90.7029	75.1579	75.9786	76.8372	92.03	82.1238	83.8108		91.739	80.0009	0.872049
Agpat2	-0.923666	-1.09806	-1.37297	-1.47846	-1.30944	2		90.6928	105.592	40.296	34.2609	40.196	37.8073	49.5203	53.0089	47.2489	43.3788	37.5682	31.5907		36.9532	48.2892	1.30677
Agpat4	-1.3919	-1.12155	0.111034	-1.15522	-1.74169	2		5.90468	4.62396	4.33865	7.1923	1.08727	0.659027	0.932276	1.8419	1.38695	2.37119	1.3296	2.29574		2.8171	1.63308	0.579703
Agpat9	-2.25308	-1.52543	-1.22243	-2.17458	-2.11603	2		6.67653	6.55636	0.772637	3.75558	0.889584	0.624341	0.301619	0.893865	0.585602	2.70595	0.339471	1.0347		1.23605	1.12176	0.907532
Agps	-0.258624	-0.455889	-0.586253	-0.371071	-0.662228	2		299.209	322.159	210.157	203.05	188.164	203.743	271.95	247.113	253.042	199.431	233.896	246.097		214.184	242.884	1.134
Agtrap	-0.52577	-0.328858	-0.562689	-0.724926	-0.549898	2		99.8007	117.221	79.8193	66.4668	74.5933	73.0133	72.553	77.5767	85.313	87.0645	66.395	64.1191		70.7345	80.6268	1.13985
Ahi1	-0.447841	-0.532648	-0.92913	-1.03928	-0.492513	2		8.72194	7.38453	4.2495	3.25956	5.66698	5.20285	4.99042	6.28414	4.40743	6.1093	3.02695	3.78313		4.19816	5.44782	1.29767
Ahr	-0.461757	-0.925044	-0.650832	-1.24686	-0.707803	2		9.30083	5.00353	2.64479	5.73967	4.51382	3.46856	4.963	4.87563	2.68144	3.90549	2.57433	2.29574		3.53948	4.10639	1.16017
Ahsa2	0.005165	-0.167538	-0.327169	-0.266398	0.089153	2		19.2577	21.705	18.0381	14.2074	21.7454	21.956	19.9891	21.1277	18.6776	17.5747	15.644	18.0749		18.2776	19.3423	1.05825
Aif1l	-0.789907	-0.947508	-0.784288	-0.968165	-0.592715	2		1.38934	0.586621	0.237734	0.0708601	0.428318	0.208114	0.137099	0.162521	0.0616424	0	0	0.0323344		0.162893	0.0903157	0.554446
Aifm2	-0.993441	-0.540818	-0.550409	-0.347498	-0.576207	2		33.9616	30.4353	20.2371	23.1004	23.4916	19.0424	16.4519	14.8978	20.0954	23.5445	23.2821	26.9022		22.676	18.7474	0.826752
Aig1	-1.34216	-1.32995	-1.4486	-1.08305	-1.24963	2		1.96823	1.58733	0	0.03543	0.197685	0.138743	0.137099	0.0541737	0.154106	0.0557927	0.39605	0.226341		0.165708	0.100293	0.605238
Aipl1	-0.805251	-0.588924	-0.625916	-0.612272	-0.443838	2		1.38934	1.72536	0.534902	0.779461	0.823689	0.936512	0.493558	0.433389	0.647245	0.753201	0.537496	0.80836		0.736737	0.581848	0.789764
Ak2	-0.074251	-0.391262	-1.22391	-0.336067	0.582402	2		447.521	505.012	242.578	164.077	696.017	731.243	464.054	440.594	389.672	336.123	424.368	329.811		431.349	407.611	0.944968
Ak3	-0.870945	-1.38644	-0.799069	-1.57681	-0.446747	2		65.9549	66.4952	41.1875	34.0837	53.0456	43.5998	36.2217	35.2941	26.4138	23.0145	23.5084	19.5623		35.8312	30.236	0.843845
Ak4	-1.10395	0.047762	-1.09633	-1.05061	-0.942277	2		142.986	108.939	5.79478	110.967	64.3466	65.7987	45.8186	70.3174	71.4743	188.998	47.6392	72.9464		61.2488	94.152	1.53721
Akap2	-0.074489	-0.677617	-1.95164	-0.797811	-1.07226	2		7.64135	4.41691	0.713203	0.921181	2.56991	2.11582	4.57912	6.77171	3.6369	3.15229	2.88551	3.20111		2.06779	4.535	2.19317
Akap5	-0.137024	-0.158495	-0.342691	-0.346784	-0.421693	2		0.424519	0.345071	0.148584	0.03543	0.0329476	0.0346856	0.329039	0.189608	0.369854	0.111585	0.113157	0.0646688		0.0715789	0.250021	3.49295
Akap6	-0.41386	-0.411204	-0.433267	-0.194666	-0.251341	2		0.424519	0.276057	0	0	0.164738	0.104057	0	0.0270868	0.0308212	0	0.198025	0.161672		0.104749	0.014477	0.138207
Akap7	-0.507144	-0.578372	-0.629188	-0.518147	-0.166696	2		8.14305	7.7641	3.62545	5.95225	7.70973	6.24341	5.18236	5.41737	3.88347	6.1093	5.45983	5.04417		5.67247	5.14812	0.907562
Akna	-0.647982	-0.494625	-0.142262	-0.41292	-0.918648	2		170.695	138.339	131.943	147.885	90.0457	72.493	94.1325	102.361	98.1038	120.652	110.753	120.866		112.331	103.812	0.924166
Akr1c18	-4.83711	-5.87481	-4.71651	-1.84419	-0.835083	2		74.2523	71.9474	2.64479	0.992041	51.6947	29.3787	1.28873	1.89608	0.246569	0.278963	24.9512	14.3241		20.6643	0.927586	0.0448884
Alas1	-0.980131	-0.774568	-0.778073	-0.70075	-1.05524	2		474.034	519.022	350.836	227.425	237.091	239.747	258.158	244.269	290.305	289.369	314.803	295.407		277.552	270.525	0.974684
Alas2	-0.393617	-0.393485	-0.44968	-0.404489	-0.421444	2		0.617483	0.655636	0.148584	0.24801	0.13179	0.312171	0.329039	0.162521	0.184927	0.30686	0.311182	0.161672		0.218902	0.245837	1.12305
Aldh1a1	-3.24095	-3.24095	-3.24095	-2.95137	-1.15385	2		8.79913	8.10918	0	0	4.38203	2.11582	0	0	0	0	0.282893	0.161672		1.15707	0	0
Aldh1a2	-1.85038	-1.85038	-1.78352	-1.78483	-1.29631	2		1.96823	3.24367	0.0594336	0.03543	0.658951	0.277485	0	0	0	0	0.0282893	0.0646688		0.187376	0	0
Aldh1a3	-0.984595	-0.999771	-0.602221	-0.476805	-0.183117	2		0.964817	1.20775	0.713203	0.03543	1.12022	0.55497	0.0274199	0.0812605	0.0308212	0.0557927	0.480918	0.517351		0.570348	0.0488236	0.0856031
Aldh2	-0.245662	-0.472539	-0.189645	-0.525166	-0.292956	2		708.137	742.421	673.858	597.776	594.934	588.685	579.492	643.637	509.967	534.884	497.212	510.14		577.101	566.995	0.982489
Aldh4a1	-0.471322	-0.535899	-0.658321	-0.531433	-0.232932	2		46.9287	48.0339	32.5102	26.9268	40.7561	39.7497	33.9184	34.0211	31.6534	33.2245	33.4945	31.5907		34.1714	33.2043	0.971701
Aldoa	-0.574027	-0.123713	-0.096786	-0.403843	-0.237103	2		2681.69	2301.8	1547.86	3112.14	1966.84	2261.09	1537.98	1808.97	1709.31	2864.48	1832.58	1933.66		2109.03	1980.19	0.938909
Alox12	-4.4143	-4.44374	-4.45254	-4.274	-4.4916	2		24.3134	20.9803	0.0891504	0.0708601	0.0329476	0.0693713	0.10968	0.108347	0.0616424	0.111585	0.282893	0.161672		0.117816	0.0978136	0.830226
Alox12e	-0.453738	-0.453738	-0.253882	-0.35243	-0.190352	2		0.463112	0.276057	0.297168	0	0.296528	0.104057	0	0	0	0	0.113157	0.0323344		0.140541	0	0
Alox5	-3.38432	-3.04592	-3.62984	-2.23199	-1.62185	2		320.589	313.601	30.5786	18.8134	128.298	76.4125	25.5553	33.371	34.8896	40.1428	80.6528	52.7698		64.5875	33.4897	0.518517
Alox8	-2.91948	-3.01663	-2.86191	-1.76606	-1.07338	2		7.25542	8.55777	0.237734	0.21258	4.34908	2.11582	0.191939	0.162521	0.0616424	0.139482	2.00854	1.22871		1.69208	0.138896	0.0820861
Als2cl	-0.419486	-1.35795	-1.5623	-1.72939	-1.26632	2		19.6823	16.5634	5.88393	5.0665	7.4132	6.48621	13.1067	13.4892	6.22588	6.69512	4.10195	5.43218		5.73066	9.87924	1.72393
Amer2	-0.89794	-1.26459	-1.30633	-1.22142	-1.10034	2		1.42793	1.51831	0	0	0.0988427	0.208114	0.356459	0.297955	0.0308212	0.0278963	0.0565786	0.0646688		0.0713673	0.178283	2.4981
Amica1	-2.63735	-2.71298	-1.61451	-2.63643	-2.16977	2		9.30083	6.21128	0.74292	2.97612	0.955479	0.936512	0.164519	0.650084	0.308212	0.362652	0.39605	0.420347		1.07124	0.371367	0.34667
Amn1	-0.592978	-0.486477	-0.054588	-0.46975	-0.246726	2		3.55053	3.79578	3.03111	3.96817	2.99823	2.87891	2.05649	2.13986	2.1883	2.48277	2.06512	2.68376		2.93755	2.21686	0.754663
Amot	-0.426804	-2.36083	-1.94855	-0.994457	1.78149	2		10.6516	7.93664	1.45612	1.87779	29.6528	39.1254	5.7856	7.53014	1.1712	0.83689	3.90392	4.42981		13.4076	3.83096	0.285729
Amz1	-1.432	-2.13049	-0.269031	-1.499	-1.41102	2		19.142	13.4233	8.26127	18.4236	6.52362	4.47445	4.6888	6.12162	2.43487	3.45915	5.7993	4.42981		7.98535	4.17611	0.522972
Angpt1	-1.88205	-2.83532	-2.44571	-1.46789	0.040782	2		27.8639	22.9127	6.27024	1.4172	34.4961	17.7937	6.16947	6.14871	2.46569	2.92912	10.8065	6.27288		12.8428	4.42825	0.344805
Ank1	-1.01868	-0.899174	-0.873504	-0.588679	0.238215	2		1.19637	0.9662	0.0594336	0.21258	2.04275	0.867141	0.0274199	0.0270868	0.0924635	0.139482	0.282893	0.485016		0.658302	0.071613	0.108784
Ank3	-0.303059	-0.560154	-0.537091	-0.516286	0.004475	2		0.694668	0.345071	0.0594336	0.03543	0.494213	0.55497	0.274199	0.189608	0.0616424	0	0.0282893	0.0970032		0.211557	0.131362	0.620932
Ankrd12	-1.03422	-1.0675	-0.632433	-0.770109	-0.520108	2		43.6869	44.3072	33.5205	22.5335	36.44	24.3146	23.2795	18.6628	22.8077	18.1326	25.5169	25.2532		27.9298	20.7207	0.741883
Ankrd13b	-0.474156	0.041185	-0.360599	-0.166039	0.052389	2		8.02728	6.7634	5.40846	5.66881	8.33573	7.07587	5.3743	4.71311	7.82858	7.44832	6.78943	6.17587		6.57569	6.34108	0.964321
Ankrd13d	-0.891703	-0.832939	-0.302701	-0.732832	-0.713976	2		4.55394	4.03733	3.14998	3.43671	2.30633	2.15051	2.02907	1.67938	2.1883	1.75747	1.98025	2.39275		2.56942	1.91356	0.744742
Ankrd22	-3.61377	-4.18291	-4.01216	-3.02386	-3.22663	2		22.7311	26.0184	0.861787	0.28344	2.20749	1.214	0.466138	1.67938	0.431497	0.362652	1.78223	2.45742		1.46773	0.734918	0.500719
Ankrd27	-0.019551	-0.349462	-0.831082	-0.777523	-0.477468	2		81.9708	78.6072	48.8544	40.532	59.9316	54.838	81.3548	77.0349	63.0601	62.5436	46.5076	46.3352		49.4998	70.9984	1.43432
Ankrd33b	-2.50636	-2.84673	-2.52022	-2.56809	-2.37678	2		12.8128	7.83312	0.74292	1.20462	1.28495	1.07525	0.685497	1.30017	0.339033	0.808994	0.848679	0.970032		1.02108	0.783423	0.767252
Ankrd35	-1.408	-1.42681	-1.33194	-1.38404	-1.33144	2		1.96823	1.48381	0.0594336	0.10629	0.13179	0.0346856	0.0274199	0.0270868	0	0.0278963	0.0565786	0.0323344		0.0701854	0.0206008	0.293519
Ankrd37	-1.61313	-0.748161	0.019311	-0.607916	-1.35941	2		20.7243	15.7353	5.58676	31.391	4.28318	8.70609	5.12752	5.44445	7.67447	13.2229	11.4006	11.8344		12.2003	7.86733	0.644845
Ankrd44	-0.54088	-0.477591	-0.40286	-0.787701	-0.609555	2		168.843	153.177	126.475	116.6	111.89	98.4725	119.194	101.521	122.884	107.819	90.2428	95.4512		106.522	112.855	1.05945
Ankrd46	-0.272442	-0.237082	-0.563383	-0.628635	0.022732	2		55.0332	55.798	37.2946	37.0598	55.2531	57.37	44.338	47.0769	47.9269	45.8058	36.1537	34.8242		42.9926	46.2869	1.07663
Ankrd55	-1.85913	-1.80026	-1.53762	-0.784249	0.071046	2		3.43475	2.4155	0.208018	0.496021	3.22886	3.01765	0.10968	0.0541737	0.0308212	0.223171	1.55591	1.00237		1.5848	0.104461	0.0659143
Ankrd6	-0.44513	-0.422466	-0.50042	-0.130816	-0.405192	2		0.733261	0.138029	0.0297168	0	0.0988427	0.0693713	0.0548398	0.0541737	0.0308212	0.111585	0.39605	0.226341		0.13672	0.062855	0.459734
Ankrd9	-0.701725	-0.557671	-0.792846	-0.600121	-0.057006	2		13.0829	14.286	8.29099	6.66085	14.9582	11.2728	8.47274	7.58431	8.69157	9.26159	9.42033	7.95427		9.75958	8.50255	0.871201
Ano10	-0.331058	-0.443646	-0.191219	-0.5934	-0.329224	2		56.2295	54.4523	48.4384	48.2557	43.2931	44.3976	40.554	47.0227	36.2457	44.6063	39.605	33.0781		42.8447	42.1072	0.982787
Anxa1	-4.33657	-4.23356	-2.20201	-1.7836	-1.92958	2		900.29	1065.96	175.775	249.994	317.351	197.327	46.1751	49.2439	51.1323	51.4966	268.918	300.775		251.69	49.512	0.196718
Anxa11	-1.16816	-1.08641	-0.401653	-0.585215	-0.68656	2		232.251	234.303	182.521	170.171	156.04	133.089	101.81	104.691	107.35	111.306	159.863	150.452		158.689	106.289	0.669796
Anxa3	-0.288199	-0.177548	-0.819197	-0.676294	-0.338831	2		231.054	266.326	155.003	126.025	183.419	209.432	198.63	208.325	213.036	226.518	152.479	158.018		164.063	211.627	1.28992
Ap1s3	-0.559936	-1.16481	-0.870631	-1.2842	-1.0824	2		30.2181	28.5029	13.848	17.3607	14.431	12.244	19.6052	19.5838	12.3901	12.6928	11.2591	11.6727		13.4693	16.068	1.19294
Ap4b1	-0.339819	-0.241944	-0.358803	-0.344642	-0.158792	2		43.2238	44.1001	36.0168	31.639	37.3625	40.6516	35.2346	33.3439	36.4306	37.1021	34.0037	34.3391		35.6688	35.5278	0.996047
Apbb2	-1.06681	-1.0797	-1.07096	-0.670239	-0.536462	2		1.54371	0.931693	0.0594336	0.0708601	0.461266	0.624341	0.0822597	0.0541737	0.0616424	0.0557927	0.424339	0.388013		0.338042	0.0634671	0.187749
Apc2	-0.254649	-0.093879	0.126345	-0.319337	-0.395221	2		0.463112	0.345071	0.356602	0.708601	0.0658951	0.0693713	0.137099	0.216695	0.184927	0.446341	0.0565786	0.194006		0.241842	0.246266	1.01829
Apcdd1	-0.485537	-0.400053	-0.438326	-0.35576	-0.45599	2		0.424519	0.414086	0.0594336	0.03543	0	0.0693713	0.0274199	0	0.123285	0.0278963	0.0565786	0.161672		0.0637476	0.0446502	0.700422
Aph1b	-0.700975	-1.31192	-0.709857	-0.873253	-0.948263	2		11.7708	9.59298	4.84384	7.44031	6.29298	3.81542	6.16947	6.20288	2.83555	4.575	5.2901	5.46452		5.52453	4.94573	0.895231
Apln	-1.17797	-0.641214	-2.02936	-2.84341	-1.2484	2		10.9217	7.35002	0.237734	2.72811	3.06412	3.46856	2.08391	4.87563	2.12666	8.87104	0.339471	0.485016		1.7205	4.48931	2.6093
Aplnr	-0.423294	-0.442939	-0.16349	-0.336201	-0.396172	2		0.270149	0.448593	0.356602	0.0708601	0.0658951	0	0.0274199	0	0	0	0.0565786	0.0970032		0.107823	0.00685497	0.0635761
Aplp1	-0.501505	-0.248894	-0.338995	-0.302671	0.004906	2		1.23497	0.4831	0.0891504	0.850321	0.724846	1.00588	0.274199	0.352129	0.431497	0.697409	0.594075	0.420347		0.614104	0.438808	0.71455
Apobec3	-1.31534	-1.71474	-0.758459	-0.464589	-0.554954	2		113.964	105.488	69.5967	59.3099	84.0492	64.6887	43.2412	43.7452	34.9204	30.5465	80.8791	77.6026		72.6877	38.1133	0.524343
Apoe	-1.46142	-1.5694	-2.37131	-1.9511	-2.49862	2		13.4303	8.86833	1.45612	1.24005	1.12022	1.17931	4.2775	2.54616	3.17458	3.01281	2.14999	2.13407		1.54663	3.25276	2.10313
Apol10b	-0.82508	-0.82508	-0.799747	-0.726495	-0.754292	2		0.887631	0.655636	0	0.03543	0.0658951	0.0346856	0	0	0	0	0.141446	0		0.0462429	0	0
Apol7c	-5.04646	-5.08416	-4.48816	-4.81935	-3.23977	2		41.2556	25.5353	0.356602	0.708601	3.75602	1.52617	0.0274199	0.0541737	0	0.0278963	0.339471	0.0970032		1.13064	0.0273725	0.0242096
Apold1	-0.790501	-0.450611	-0.339538	-0.227194	-0.38564	2		1.35074	1.24226	0.921221	0.708601	0.856637	0.659027	0.438718	0.216695	0.52396	0.83689	1.01841	0.905364		0.844877	0.504066	0.596614
Aqp1	-3.13666	-3.11668	-3.11538	-1.12618	-1.80772	2		10.0341	5.55565	0.0297168	0	1.84506	1.17931	0	0	0	0.0278963	2.85722	3.20111		1.51874	0.00697409	0.00459203
Aqp3	-2.38185	-2.33686	-2.36373	-2.3931	-1.90372	2		5.75031	3.24367	0.0297168	0.10629	0.626004	0.312171	0.0822597	0.0270868	0.0924635	0.083689	0.0282893	0.0646688		0.194523	0.0713748	0.366922
Aqp9	-4.4036	-3.87535	-3.44078	-1.13082	-0.11972	2		57.889	49.9318	3.68488	4.42876	66.1587	32.9167	1.61777	1.57104	1.63352	3.8497	30.9485	17.2019		25.8899	2.16801	0.0837395
Arap2	-3.94171	-4.20143	-4.13214	0.273922	-1.82359	2		21.0716	14.8036	0.0891504	0.0708601	4.7115	3.98885	0.356459	0.108347	0.0308212	0.0278963	21.1604	22.6341		8.77581	0.130881	0.0149138
Arc	-1.26761	-0.806111	-1.06747	-1.11722	-1.46715	2		2.89445	1.82888	0.534902	0.673171	0.362423	0.0693713	0.575818	0.216695	0.924635	0.920579	0.452629	0.646688		0.456531	0.659432	1.44444
Arfgef1	-0.345412	-0.650889	-0.77646	-0.708048	-0.799253	2		259.111	266.292	168.286	137.61	160.455	140.616	217.028	196.082	185.544	148.353	152.904	167.945		154.636	186.752	1.20769
Arg1	-8.37701	-8.43063	-8.07903	-4.20517	-0.581867	2		599.46	343.933	0.326885	1.16919	347.136	282.48	0.329039	0.51465	0.154106	0.585823	27.5255	21.7287		113.394	0.395904	0.0034914
Arg2	-2.48728	-2.74154	-1.30385	-1.25053	-1.9374	2		5.75031	6.97044	1.87216	2.09037	1.21906	0.624341	0.191939	0.433389	0.0616424	0.139482	2.3763	1.81073		1.66549	0.206613	0.124055
Arhgap18	-0.351055	-0.503437	-0.42069	-0.487692	-0.116259	2		42.9922	37.4747	30.6974	28.9109	40.229	33.8532	31.478	31.1769	27.8315	28.3427	25.7715	31.041		31.7505	29.7073	0.935648
Arhgap20	-0.900973	-0.935238	-0.996402	-0.953321	-0.996402	2		1.19637	0.793664	0	0	0	0	0.10968	0.0270868	0.0308212	0.0557927	0.0282893	0.0323344		0.0101039	0.0558451	5.52705
Arhgap22	-1.18027	-1.46333	-0.946836	-0.918939	-1.20485	2		2.93304	1.75986	0.267451	1.20462	0.626004	0.277485	0.438718	0.51465	0.0924635	0.334756	0.537496	1.00237		0.652571	0.345147	0.528903
Arhgap23	-0.332336	-0.447482	-0.612633	-0.269875	-0.820751	2		33.5756	28.8825	21.3069	18.8488	18.1212	16.3716	25.0344	24.1615	23.1467	22.1218	27.9215	23.5395		21.0182	23.6161	1.1236
Arhgap25	-0.625022	-0.393041	-0.313151	-0.405289	-0.106968	2		46.1182	43.548	35.571	36.2095	44.5451	38.5704	30.0796	27.3577	34.5814	33.2245	28.9965	38.2193		37.0186	31.3108	0.845812
Arhgap27	-0.414398	-0.596012	-0.257148	-0.537589	-0.702896	2		54.1841	52.7269	45.7639	43.3664	37.2637	27.6445	42.6105	37.109	35.6293	34.4241	36.2669	36.7642		37.8449	37.4432	0.989386
Arhgap28	-1.00262	-0.153481	-1.01008	-0.721491	0.602357	2		1.27356	0.897185	0	0.0708601	2.04275	2.28925	0.0274199	0.0541737	0.801351	0.948476	0.367761	0.161672		0.822049	0.457855	0.556968
Arhgap32	-0.89474	-1.13176	-1.32272	-1.19719	-1.38666	2		2.43134	1.41479	0.0891504	0.24801	0.13179	0.104057	0.548398	0.59591	0.277391	0.390549	0.452629	0.0970032		0.187107	0.453062	2.42141
Arhgap40	-0.661097	-0.387596	-0.444034	-0.296536	-0.565391	2		0.308741	0.897185	0.356602	0	0.13179	0.0346856	0.0274199	0	0.339033	0.111585	0.254604	0.355679		0.188893	0.11951	0.632683
Arhgap5	-2.90458	-2.72221	-4.16068	-2.43668	-1.60246	2		19.8366	17.6331	0.0297168	0.17715	7.18257	3.81542	1.70003	1.57104	1.38695	2.59436	2.57433	2.71609		2.74921	1.8131	0.659496
Arhgap6	-3.5677	-3.7591	-2.35749	-1.93186	-1.69976	2		15.7072	11.8359	1.42641	2.33838	4.25024	2.84422	0.329039	0.162521	0.154106	0.0278963	3.25327	2.48975		2.76704	0.16839	0.0608557
Arhgdib	-0.102724	-0.11912	-0.268578	-0.43587	-0.148598	2		1555.86	1871.15	1538.71	1305.85	1503.5	1587.91	1554.63	1636.72	1611.98	1543.28	1253.61	1279.28		1411.47	1586.65	1.12411
Arhgdig	-0.34273	-0.414143	-0.405658	-0.330323	-0.126287	2		0.501705	0.24155	0	0.0708601	0.13179	0.381542	0.0548398	0.108347	0.0308212	0.0278963	0.0848679	0.0970032		0.127677	0.0554762	0.434503
Arhgef12	-1.74193	-2.22285	-1.63815	-1.00486	-1.07119	2		8.79913	6.2803	1.39669	2.09037	3.49244	2.63611	1.50809	1.59812	1.0171	0.641616	2.85722	3.65379		2.68777	1.19123	0.443205
Arhgef17	-0.36511	-0.374874	-0.497834	-0.558742	-0.279235	2		1.00341	0.448593	0.267451	0.17715	0.428318	0.416228	0.246779	0.433389	0.215748	0.446341	0.0848679	0.258675		0.272115	0.335564	1.23317
Arhgef25	-0.467774	-0.308019	-0.314899	-0.340298	-0.144349	2		0.501705	0.414086	0.237734	0.10629	0.395371	0.242799	0	0.108347	0.215748	0.139482	0.141446	0.161672		0.214219	0.115894	0.541009
Arhgef3	-0.292482	0.135963	0.482121	-0.235294	-0.862622	2		47.5076	44.6867	58.9581	70.6121	23.7881	26.0142	36.8523	38.057	46.3242	55.179	31.684	46.3352		42.8986	44.1031	1.02808
Arhgef39	-0.208668	-0.31489	-0.520943	-0.419797	-0.445675	2		24.1976	24.8451	19.6131	13.9594	19.8344	15.6432	21.8811	20.288	20.6502	18.3837	16.917	19.239		17.5344	20.3007	1.15777
Arhgef4	-0.181226	-0.353073	-0.277739	-0.756058	-0.48503	2		7.02387	6.10776	5.55704	4.92478	5.23866	3.57262	6.36141	4.98398	5.57863	4.26814	3.11182	3.84779		4.37545	5.29804	1.21086
Arhgef40	-0.835685	-0.632241	-0.065674	-0.645146	-1.37938	2		7.3712	4.90001	5.08157	6.55456	2.30633	1.17931	3.07103	2.92538	4.2225	2.98491	2.40459	4.72082		3.70786	3.30095	0.890257
Arhgef5	-0.56883	-0.56883	-0.56883	-0.506077	-0.544024	2		0.656075	0.310564	0	0	0	0.0346856	0	0	0	0	0.0565786	0.0323344		0.0205998	0	0
Arhgef9	-0.734678	-0.734678	-0.734678	-0.652519	-0.641437	2		0.810446	0.517607	0	0	0.0988427	0.0346856	0	0	0	0	0.0848679	0.0323344		0.0417884	0	0
Arid3b	-0.051999	-0.453722	-0.180227	-0.485308	-0.575054	2		15.9774	16.4944	15.0664	13.3571	11.5316	9.60792	15.0535	16.1979	12.5134	10.6564	10.9197	11.7051		12.0313	13.6053	1.13083
Arid4a	-0.066942	-0.25055	-0.19445	-0.400091	-0.330465	2		63.1762	59.4558	58.661	48.2557	51.3323	45.785	59.6383	57.3428	54.8925	47.8701	40.4537	51.9937		49.4136	54.9359	1.11176
Arid4b	-0.177091	-0.510131	-0.227749	-0.335924	-0.312651	2		35.1193	34.093	31.8861	26.9268	30.6412	24.6962	32.3555	28.6308	26.9685	21.0338	25.3189	29.101		28.095	27.2472	0.969821
Arl10	-0.741056	-0.665226	-0.279224	-0.209797	-0.420694	2		5.63453	5.27959	4.0712	4.57048	4.28318	3.36451	3.15329	2.57325	2.71226	3.43125	4.18681	4.9795		4.24261	2.96751	0.699454
Arl15	-0.758229	-0.558086	-0.627203	-0.055574	-0.316271	2		18.2157	18.5648	11.2032	11.9045	14.9252	14.2211	10.3099	10.618	12.7908	11.5491	18.2749	17.0402		14.5949	11.3169	0.775406
Arl2bp	-0.353152	-0.240364	-0.282529	-0.152373	-0.026373	2		62.2886	61.5607	46.8337	54.6331	60.5576	61.012	52.3994	44.1244	57.1117	47.4238	61.02	50.2153		55.712	50.2648	0.902227
Arl3	-0.754135	-0.630982	-0.368537	-0.564016	-0.274538	2		12.0795	10.8352	6.77543	10.5227	9.09353	9.50386	5.62108	7.15092	5.88685	8.20152	7.3835	7.46925		8.45805	6.71509	0.793929
Arl4a	-0.486594	-0.882841	-1.35711	-0.785384	-0.594439	2		10.2657	11.1803	3.8929	3.25956	7.21552	6.31279	6.55335	8.18022	5.02385	5.69085	6.13878	5.46452		5.38068	6.36207	1.18239
Arl5a	-0.440995	-0.489804	-0.307015	-0.320719	-0.167971	2		106.168	99.277	71.0826	94.5982	90.9023	91.7435	75.0208	75.7889	69.0394	76.687	83.0008	81.0947		85.4037	74.1341	0.868043
Arl5b	-0.451671	-0.421967	-0.344019	-0.071245	-0.290717	2		13.1987	12.112	7.39948	12.1171	9.85132	10.4751	9.81632	8.15314	8.53747	9.84741	11.9664	12.0284		10.6396	9.08858	0.854221
Armc7	-0.630346	-0.782611	-0.630293	-0.490603	-0.32868	2		14.2021	13.7683	9.39051	7.97176	12.2565	9.60792	8.8292	8.53235	7.89022	7.53201	9.7598	9.57099		9.75958	8.19595	0.839785
Armcx2	-1.10928	-2.22394	-2.47246	-2.33367	-1.08976	2		5.71172	4.24438	0.118867	0.03543	2.43812	1.17931	1.70003	1.8419	0.308212	0.251067	0.113157	0.258675		0.690593	1.0253	1.48467
Armcx6	-0.020312	-0.365747	-0.765987	-0.693555	-0.169858	2		1.35074	1.13874	0.356602	0.28344	1.05432	0.936512	1.31615	1.11056	0.647245	0.83689	0.452629	0.323344		0.567808	0.977712	1.72191
Arpc3	-0.497277	-0.485141	-0.144725	-0.316652	-0.281384	2		394.533	434.686	384.03	365.851	345.686	336.243	290.569	296.303	292.462	299.384	329.457	335.955		349.537	294.679	0.843057
Arpp21	-0.830062	-0.830062	-0.830062	-0.750662	-0.830062	2		1.00341	0.552114	0	0	0	0	0	0	0	0	0.113157	0		0.0188595	0	0
Arrb1	-0.612289	-0.315693	0.075451	-0.392615	-0.422747	2		247.07	191.342	164.304	297.754	173.238	153.311	127.777	158.323	137.863	213.993	154.544	178.939		187.015	159.489	0.852813
Arrb2	-1.18022	-1.492	-1.26682	-1.245	-1.13373	2		203.19	227.264	97.8574	79.8593	108.233	86.8528	96.9567	91.8785	78.3783	73.3674	92.0533	88.4023		92.2097	85.1452	0.923387
Arsb	-0.525934	-1.57097	-0.623414	-1.76924	-0.461188	2		147.192	158.077	168.583	28.8755	122.829	98.3685	97.2035	114.198	53.6905	47.7306	49.5345	38.6073		84.4663	78.2057	0.92588
Art4	-0.525811	-1.00388	-0.897375	-0.524227	-0.426341	2		1.73667	1.10423	0.386318	0.21258	1.18611	0.416228	0.658077	0.704258	0.246569	0.167378	0.848679	0.517351		0.594545	0.444071	0.746909
Arvcf	-0.491437	-0.335446	-0.438698	-0.244942	-0.19799	2		1.31215	0.72465	0.624053	0.3543	0.790741	0.728398	0.383878	0.487563	0.585602	0.61372	0.7921	0.614354		0.650658	0.517691	0.795642
Arxes2	-0.42225	-0.81061	-0.852516	-0.632722	-0.344632	2		0.733261	0.931693	0.0297168	0	0.296528	0.589656	0.301619	0.433389	0.0616424	0.0278963	0.169736	0.194006		0.213274	0.206137	0.966535
As3mt	-1.23213	-1.15202	-1.43823	-1.3944	0.256706	2		2.31556	1.34578	0.0891504	0	1.74622	3.01765	0.301619	0.108347	0.184927	0.362652	0.0565786	0.0970032		0.834434	0.239386	0.286885
Asap1	0.183032	-0.101294	-0.037314	0.354091	-0.950633	2		167.415	161.114	179.787	140.303	94.7901	74.2273	194.763	178.475	164.739	141.379	217.545	202.931		151.597	169.839	1.12033
Asap2	-1.07955	-1.33102	-1.49068	-0.640663	-0.418401	2		19.2963	15.4247	5.64619	5.4208	14.7935	10.6832	8.11629	7.25927	7.21216	5.38399	11.8532	9.70032		9.68286	6.99293	0.722196
Asb13	-0.171891	-0.48896	-0.611952	-0.200026	-0.150991	2		3.51193	2.76057	1.78301	1.62978	3.19591	2.25457	2.82425	2.51908	1.94173	1.95274	2.51775	2.68376		2.34413	2.30945	0.985206
Asb2	-4.74129	-4.7016	-4.06836	-3.34693	-1.13033	2		28.4428	23.0508	0.267451	0.921181	15.2218	7.21461	0	0	0	0.0557927	2.09341	1.16404		4.48041	0.0139482	0.00311315
Asb7	-0.465336	-0.452115	-0.418454	-0.488699	-0.330864	2		26.8991	27.6402	18.6919	21.6123	22.1408	20.8114	20.1262	18.8253	17.8763	21.4523	19.8308	18.4629		20.2583	19.57	0.966023
Asgr2	-2.2101	-2.23566	-1.76072	-2.21787	-0.48745	2		5.36438	2.8986	0.178301	0.850321	3.03118	2.28925	0.10968	0.108347	0.123285	0.0557927	0.141446	0.0646688		1.09253	0.0992761	0.0908683
Aspm	-0.101173	-0.336625	-0.643827	-0.46333	-0.589832	2		66.1092	56.0051	42.4653	34.9695	42.2058	38.2583	57.8285	55.8801	54.2453	42.0398	42.4622	45.5592		40.9867	52.4984	1.28086
Asprv1	-2.70476	-4.03083	-3.55285	-1.96465	-2.72365	2		16.9036	16.6669	0.534902	0.496021	2.24043	1.14463	1.31615	2.13986	0.0924635	0.083689	3.1684	3.9448		1.92153	0.908042	0.472562
Atg16l2	-1.42155	-1.59316	-1.3338	-1.2315	-1.13241	2		13.739	12.7676	5.02214	4.28704	5.76582	5.23753	4.5517	4.09011	3.82183	3.62652	5.06378	5.0765		5.07547	4.02254	0.792546
Atg4a	-0.190395	-0.227368	-0.325856	-0.069672	-0.147174	2		13.5074	17.2536	12.4811	11.6565	14.9582	12.6256	13.6277	13.0829	13.0682	12.916	14.569	14.6475		13.4896	13.1737	0.97658
Atg5	-0.28138	-0.324225	-0.145079	-0.039587	-0.304813	2		64.5655	74.4664	64.8123	60.7271	57.2299	54.942	54.0172	60.0244	57.4199	53.2262	66.7627	68.4519		62.1543	56.1719	0.903749
Atg9a	-0.198204	0.147318	-0.058897	-0.374829	-0.123123	2		100.804	100.312	87.516	105.475	95.8445	88.6565	85.4129	89.6303	98.5353	124.418	74.712	79.9307		88.6891	99.4991	1.12189
Atoh8	-1.27872	-1.3353	-1.33401	-1.28974	-1.33171	2		1.73667	1.38029	0.0297168	0	0.0329476	0	0.0548398	0.0541737	0	0.0278963	0.0282893	0.0646688		0.0259371	0.0342274	1.31963
Atp10d	-0.310282	-0.351001	-0.516426	-0.519389	-0.588775	2		8.10446	7.48805	5.58676	4.7122	6.19414	3.50325	6.60819	5.57989	6.6882	5.10503	4.58286	5.69086		5.04501	5.99533	1.18837
Atp11b	-0.244761	-0.054674	-0.527312	-0.535724	-0.281189	2		345.173	329.302	218.686	248.683	282.987	271.693	288.485	280.43	289.873	359.444	214.178	250.462		247.782	304.558	1.22914
Atp1b2	-1.97696	-2.01489	-1.87727	0.035833	-0.64738	2		4.09082	2.10494	0.0891504	0.14172	1.84506	1.38743	0.0548398	0.0270868	0	0.0278963	2.94209	3.45978		1.6442	0.0274557	0.0166985
Atp2a3	-0.337366	-0.084832	-0.105113	-0.589697	-0.019785	2		565.923	537.173	531.158	494.285	551.18	536.864	444.586	428.08	507.224	532.764	387.309	345.008		474.301	478.164	1.00814
Atp2b2	-0.956175	-1.01386	-1.01386	-0.951111	-0.964671	2		1.00341	1.03521	0	0	0	0.0693713	0.0274199	0.0541737	0	0	0.0565786	0.0323344		0.0263807	0.0203984	0.773231
Atp2b4	0.018077	-0.622046	-1.36677	-0.789384	-1.03384	2		36.3543	25.8458	12.8674	10.0267	16.8692	12.4868	33.9184	29.0913	19.8797	19.8343	16.0683	19.0773		14.5659	25.6809	1.76308
Atp2c1	-0.711412	-0.551087	-0.268775	-0.284568	-0.412528	2		105.898	107.214	83.2962	93.2519	88.9255	70.6893	63.0109	66.3627	67.9607	76.8544	82.3218	92.2824		85.1278	68.5472	0.805226
Atp6ap2	-0.337943	-0.302723	-0.246575	-0.203014	0.010527	2		265.672	321.158	255.594	238.728	301.899	289.244	240.993	222.87	235.412	239.964	252.963	256.574		265.833	234.81	0.883298
Atp8a1	-0.415113	-0.411915	-0.69006	-0.765614	-0.735584	2		74.9084	69.7389	49.7459	39.1502	43.0625	43.0102	50.0139	57.9658	52.7659	55.4579	43.226	41.0324		43.2045	54.0509	1.25105
Atp8a2	-0.208831	-0.294646	-0.26167	-0.666828	-0.079636	2		1.54371	0.690143	1.24811	0.28344	0.757794	1.24868	0.904856	0.758431	0.893814	0.557927	0.311182	0.355679		0.700814	0.778757	1.11122
Atp8b1	-1.4102	-1.48474	-1.25756	-1.06144	-1.27721	2		2.1226	1.55282	0.267451	0.10629	0.0988427	0.242799	0	0.135434	0	0.0278963	0.39605	0.323344		0.23913	0.0408326	0.170755
Atp8b3	-0.376257	-0.259154	-0.32834	-0.446556	-0.351372	2		0.463112	0.345071	0.0594336	0.17715	0.13179	0.0693713	0.0822597	0.0812605	0.123285	0.223171	0.0282893	0.0323344		0.0830615	0.127494	1.53493
Atp8b5	-1.90826	-1.86058	-2.05819	-1.95688	-1.582	2		3.39616	2.93311	0	0	0.296528	0.485599	0.191939	0.0270868	0.154106	0.139482	0.113157	0.0323344		0.154603	0.128153	0.828919
Atp9a	-1.43433	-1.34017	-1.44916	-1.44119	-1.43142	2		2.1226	1.72536	0	0.14172	0.0988427	0.0693713	0.10968	0.0541737	0.0308212	0.278963	0.0565786	0.0970032		0.0772527	0.118409	1.53276
Atrn	-0.142728	0.006579	-0.546753	-0.795527	-0.793704	2		121.76	119.878	89.5664	75.218	72.7812	65.764	112.833	105.855	139.897	102.854	64.1601	74.2075		73.6162	115.36	1.56704
Auh	-1.1066	-0.961418	-0.530207	-0.563422	-0.247059	2		23.7345	27.1571	18.0084	16.6167	22.2067	20.3605	11.0502	11.5119	11.4655	13.6971	17.1716	16.6199		18.4973	11.9312	0.645023
Auts2	-0.367052	-0.233361	-0.123686	-0.405844	-0.309081	2		0.270149	0.379578	0.148584	0.28344	0	0.138743	0.0274199	0.0270868	0.0308212	0.223171	0	0		0.0951278	0.0771247	0.810748
Avil	-2.38888	-2.32493	-2.43477	-1.98548	-1.41779	2		5.44157	4.17536	0.148584	0	1.51559	0.832455	0.10968	0.108347	0.123285	0.195274	0.480918	0.452682		0.571704	0.134146	0.234643
Avl9	-0.236807	-0.337286	-0.148092	-0.110238	-0.099584	2		54.57	51.9332	47.1308	48.7872	49.3884	49.8779	45.7912	44.287	41.1463	42.7372	48.8556	49.6657		48.9509	43.4904	0.888449
Avpi1	-0.522625	-0.395874	-0.408832	-0.095312	-0.305198	2		16.865	15.5972	12.1245	11.8336	12.8495	13.0418	10.7212	11.2681	10.9415	13.2508	16.3229	13.9361		13.3514	11.5454	0.864732
Axin2	-1.53691	-1.53691	-1.43352	-1.51665	-0.930958	2		2.35415	1.4493	0.148584	0	0.593056	0.450913	0	0	0	0	0.0282893	0		0.203474	0	0
B230208H11Rik	-1.051	-0.753896	-1.32885	-1.00189	-0.967656	2		5.82749	8.35073	2.70423	1.73607	3.3936	2.87891	3.18071	2.62742	3.88347	3.71021	3.1684	2.9101		2.79855	3.35045	1.19721
B230217O12Rik	-0.299408	0.09716	-0.42604	-0.269875	0.022176	2		0.771853	0.862678	0.386318	0.31887	0.823689	0.867141	0.438718	0.51465	1.07874	0.808994	0.367761	0.646688		0.568411	0.710276	1.24958
B3gnt5	-3.12028	-3.40143	-3.9658	-2.60757	-0.468397	2		23.5801	22.1536	0.594336	0.460591	15.7819	16.7185	1.83713	1.6523	1.54106	0.976372	3.30985	2.52208		6.56454	1.50171	0.228762
B3gnt9	-0.351943	-0.428038	-0.269288	-0.313045	0.055234	2		1.08059	1.00071	0.713203	0.673171	0.922532	1.31805	0.493558	0.704258	0.308212	0.725305	0.735521	0.549685		0.818694	0.557833	0.681369
B430212C06Rik	-0.079258	-0.070515	0.000408	-0.595409	-0.401859	2		1.81386	1.55282	1.27782	2.09037	1.02137	1.04057	1.56293	1.51686	1.32531	1.78537	0.678943	0.873029		1.16369	1.54762	1.32993
B430306N03Rik	-2.44627	-2.06995	-1.61947	-1.55114	-1.45088	2		68.8879	73.5692	20.1777	24.8365	29.7187	21.1236	12.7228	11.7828	16.0578	16.3473	23.1406	24.1538		23.8585	14.2277	0.596336
B4galnt4	-0.170729	-0.731167	-0.853716	-1.1599	-0.125524	2		4.7469	3.14015	1.66414	1.80693	4.84329	2.21988	3.20813	3.57546	2.00338	1.95274	1.5842	0.840695		2.15986	2.68493	1.2431
B4galt2	-0.230726	-0.273207	-0.280041	-0.359024	-0.353838	2		0.385927	0.345071	0.178301	0.0708601	0.0329476	0.104057	0.191939	0.135434	0.0924635	0.167378	0	0.129338		0.0859172	0.146804	1.70867
B4galt3	-0.862555	-0.703091	-0.591897	-0.74631	-0.775076	2		34.0387	33.5064	23.0602	21.0809	19.7356	18.9037	18.3439	17.9044	19.2941	21.4244	20.5097	18.948		20.373	19.2417	0.944469
B4galt4	0.133586	-0.456311	0.015631	-0.69255	0.437248	2		16.7106	16.4944	20.2669	13.3217	19.9662	25.7021	17.7681	18.8524	11.4963	12.1628	9.98612	9.79733		16.5067	15.0699	0.912956
B4galt6	-0.072014	-0.301128	-1.17999	-0.332979	-0.377162	2		186.017	171.259	89.1801	67.3879	127.869	146.755	172.115	167.667	172.876	116.718	155.054	128.174		119.07	157.344	1.32144
BC016579	-0.205114	-0.210252	-0.281278	-0.080367	-0.37233	2		0.347334	0.24155	0.0594336	0.0708601	0	0	0.164519	0.0812605	0.154106	0.083689	0.254604	0.194006		0.096484	0.120894	1.25299
BC018473	-0.636336	-0.636336	-0.636336	-0.636336	-0.564355	2		0.694668	0.414086	0	0	0.0329476	0.0693713	0	0	0	0	0	0		0.0170531	0	0
BC037034	-0.560167	-0.504234	-0.249557	-0.582111	-0.183853	2		57.1557	57.4889	56.7888	39.3274	54.0011	46.6869	41.9524	35.1587	43.3038	36.9348	36.4366	39.4803		45.4535	39.3374	0.865443
BC100530	-0.781143	-1.57743	-1.60799	-2.99049	-2.3617	2		287.361	403.699	159.639	65.7227	84.214	48.6293	178.75	222.545	100.847	129.383	33.4379	51.7674		73.9017	157.881	2.13637
BC117090	-0.924644	-0.150378	-0.55461	-0.910311	-0.800884	2		1.15778	1.72536	0.297168	1.02747	0.560109	0.242799	0.301619	0.270868	2.06502	0.334756	0.113157	0.485016		0.454287	0.743066	1.63568
Bace2	-1.45219	-1.43221	-1.45219	-1.40911	-1.45219	2		2.16119	1.31127	0	0	0	0	0	0	0	0.0278963	0.0282893	0.0323344		0.0101039	0.00697409	0.690234
Bach2	-1.04875	-1.20757	-1.05667	-1.12594	-0.968233	2		2.19978	0.897185	0.237734	0.21258	0.362423	0.242799	0.274199	0.189608	0.123285	0.083689	0.141446	0.194006		0.231832	0.167695	0.723348
Baiap2	-0.992077	-0.925923	-1.17885	-0.725204	-0.623328	2		26.6675	20.1177	9.62824	9.92041	16.1773	13.4927	12.6131	9.91378	12.575	11.1027	15.4177	12.0931		12.7882	11.5512	0.903267
Baiap3	-1.5127	-2.14908	-1.95909	-2.08533	-0.855311	2		7.44839	8.55777	1.42641	1.20462	5.07392	2.87891	2.52263	1.78773	0.832172	1.22744	1.49933	0.743691		2.13781	1.59249	0.744916
Bambi-ps1	-0.63657	-1.25365	-1.91618	-1.56025	-1.58208	2		2.66289	4.07184	0.208018	0.10629	0.362423	0.55497	1.31615	2.30238	0.77053	0.892683	0.509207	0.452682		0.365598	1.32044	3.61171
Basp1	-3.97844	-2.75874	-1.8128	-2.81154	-1.71688	2		42.6449	25.1212	2.94196	14.916	10.3785	8.84484	1.26131	1.16473	1.41777	6.8904	3.50787	4.42981		7.50317	2.68355	0.357656
Batf3	-2.52952	-2.488	-1.72282	-1.59187	-0.430612	2		4.97845	4.72748	0.802353	0.744031	4.11845	2.56674	0.0274199	0	0.0308212	0.0557927	1.07499	0.80836		1.68582	0.0285084	0.0169107
Bcar1	-0.475282	-0.062132	0.08308	-0.29691	-0.42578	2		0.926224	0.345071	0.118867	1.34634	0.296528	0.138743	0.0822597	0.270868	0.184927	0.948476	0.339471	0.323344		0.427216	0.371633	0.869894
Bcl11a	-2.86152	-1.52791	-0.352756	-1.14037	-1.94082	2		22.7697	18.0817	18.3055	13.2508	6.49067	2.67079	1.86455	2.03151	4.40743	8.45259	9.87296	7.56625		9.69284	4.18902	0.432177
Bcl2	-1.82944	-1.03625	-0.7183	-0.996254	-0.236035	2		37.7436	26.2599	19.3754	18.7425	29.554	24.4881	8.47274	8.09896	14.3935	15.7893	16.6341	14.4535		20.5412	11.6886	0.569032
Bcl2a1b	-2.04465	-2.19038	-0.672996	-1.02375	-0.989662	2		14.0477	11.7669	5.17072	10.2747	7.11667	4.89067	2.35811	2.38364	2.28077	1.81326	4.92234	6.75789		6.52217	2.20895	0.338683
Bcl2l1	-0.30555	-0.32056	-0.374568	-0.474364	-0.508774	2		54.4929	49.9663	38.8399	41.276	37.8238	34.9978	40.8008	43.3389	40.0367	43.2114	36.182	38.4456		37.9275	41.847	1.10334
Bcl2l15	-0.777881	-0.881859	-0.755168	-0.781564	-0.457514	2		0.964817	0.931693	0.237734	0.0708601	0.560109	0.277485	0.137099	0.135434	0.0308212	0.083689	0.169736	0.0970032		0.235488	0.0967609	0.410896
Bcl6	-3.1415	-3.17069	-1.18976	-2.10073	-2.31518	2		19.4121	15.7007	5.02214	9.24724	3.72307	1.73428	0.959696	1.24599	0.308212	1.81326	2.77235	3.88013		4.39654	1.08179	0.246055
Bcl7c	-0.020831	-0.297515	-0.697391	-0.473093	-0.330164	2		9.72535	11.8359	6.32968	6.20026	8.76405	7.9777	10.1179	11.1056	8.38336	8.78735	7.44008	7.53392		7.37428	9.59856	1.30163
Bcl9l	-0.488478	-0.497877	-0.796711	-1.04537	-0.131422	2		23.5801	15.4247	11.649	9.95584	17.3634	18.0712	13.7922	13.4351	11.5271	15.5104	9.59007	8.27761		12.4845	13.5662	1.08664
Bcorl1	0.064142	-0.246961	-0.422098	-0.641189	-0.156441	2		22.5767	21.9465	16.8494	15.8727	19.2084	20.5339	24.1021	22.5362	18.7085	18.4953	15.8986	11.9314		16.7157	20.9605	1.25394
Bcr	-0.843491	-0.614452	-1.08141	-1.21208	-0.270211	2		70.4702	64.8389	37.4134	25.4742	55.9779	55.8786	36.1394	38.382	42.1326	45.5547	30.2695	26.9992		38.6688	40.5522	1.04871
Bend4	0.10419	-2.05302	-0.172505	-0.280701	-1.32325	2		16.5177	12.2845	14.3829	10.9479	6.42477	3.88479	14.4777	16.6313	2.46569	2.95701	12.5887	10.7674		9.83274	9.13293	0.928828
Bex4	-0.524242	-0.543887	-0.543887	-0.381387	-0.322806	2		0.501705	0.414086	0	0	0.296528	0.0346856	0.0274199	0	0	0	0.141446	0.0970032		0.0949439	0.00685497	0.0722002
Bfsp2	-0.489684	-0.509329	-0.483995	-0.42717	-0.242813	2		0.501705	0.345071	0	0.03543	0.197685	0.208114	0.0274199	0	0	0	0.0848679	0.0323344		0.0930719	0.00685497	0.0736524
Bgn	-0.592697	-0.585183	-0.5796	-0.584842	-0.55597	2		0.656075	0.4831	0.0297168	0.0708601	0.0658951	0.0693713	0.0274199	0.0541737	0.0924635	0	0.0282893	0.0646688		0.0548002	0.0435143	0.794053
Bhlha15	-0.783886	-0.510542	0.14263	-1.26052	-0.001615	2		6.79231	5.3141	6.80515	6.76714	6.85309	5.23753	3.64684	2.54616	3.60608	4.29604	2.43288	1.45505		4.92514	3.52378	0.715468
Bhlhb9	-0.781056	-2.41391	-2.83389	-1.17437	-0.087732	2		16.3247	14.0099	2.10989	0.425161	12.7837	15.6432	8.58242	8.2344	2.58898	1.47851	6.95916	5.36751		7.21477	5.22108	0.723665
Bicd1	0.095797	-1.72775	-1.62674	-0.523321	-0.204097	2		2.81727	2.00141	0.208018	0	2.6358	1.28337	2.63231	2.65451	0.0308212	0.0278963	1.38618	1.35805		1.14524	1.33638	1.16691
Bicd2	-0.427674	-0.368552	-0.281183	-0.051422	-0.347343	2		69.1195	65.253	58.6015	51.6216	59.9975	45.1954	51.7687	47.6186	55.7863	47.8422	59.6904	69.907		57.5022	50.754	0.882644
Bin2	-0.777997	-0.833252	-0.447756	-0.359787	-0.431438	2		237.152	237.927	183.709	164.077	194.292	157.473	135.153	141.068	137.555	128.212	160.542	209.236		178.221	135.497	0.760273
Birc2	-0.282182	-0.491579	-0.454435	-0.495493	-0.575746	2		26.0501	24.5001	18.2461	18.1048	18.5165	14.7414	21.3327	19.8817	17.9687	17.4073	17.1999	18.0749		17.4806	19.1476	1.09536
Birc3	-0.850677	-0.858064	-0.17097	-0.497852	-0.671513	2		49.2057	44.4107	37.6512	45.2796	30.18	27.8526	25.9392	25.0824	23.3008	27.45	33.4096	32.3021		34.4458	25.4431	0.738641
Bloc1s3	-0.362581	-0.026572	-0.086492	-0.272637	-0.152855	2		22.9626	21.3254	19.1673	22.4272	20.5922	19.0424	16.2326	17.769	19.7872	23.6561	18.2749	18.0426		19.5911	19.3612	0.988265
Bmp1	-0.563327	-0.576939	-0.61479	-0.640123	-0.569335	2		0.771853	0.345071	0	0.03543	0.0658951	0.0346856	0.0822597	0.0270868	0.0616424	0.0278963	0	0		0.0226685	0.0497213	2.19341
Bmp2	-0.530531	-0.549939	-0.549939	-0.506858	0.146018	2		0.617483	0.310564	0	0	0.823689	0.416228	0	0.0270868	0	0	0.0282893	0.0323344		0.216757	0.00677171	0.031241
Bmp7	-1.78402	-1.76404	-1.75869	-1.78402	-1.58129	2		2.81727	2.07043	0	0.03543	0.197685	0.104057	0	0	0	0.0278963	0	0		0.0561954	0.00697409	0.124104
Bmpr1a	-0.511872	-0.402609	0.261629	-2.70512	-2.04379	2		17.9842	16.3564	24.8432	16.723	4.31613	2.49737	11.297	12.1891	8.16761	17.3236	1.69736	1.8754		8.65875	12.2443	1.4141
Bmyc	-1.86548	-1.75679	-1.59556	-1.74601	-2.08481	2		7.95009	6.38382	1.45612	1.94865	1.08727	0.763084	1.45325	1.0293	1.04792	1.78537	1.18815	1.68139		1.35411	1.32896	0.981426
Bnip3	-1.65965	-0.238066	-0.018183	-0.707588	-0.948964	2		351.309	298.832	81.1863	560.787	157.423	178.388	79.408	125.006	120.665	430.273	133.356	263.978		229.186	188.838	0.823949
Bnip3l	-0.582955	-0.387005	-0.298456	-0.518132	-0.725823	2		301.293	299.487	178.865	309.269	176.072	186.401	184.152	216.261	170.256	288.699	187.36	231.547		211.586	214.842	1.01539
Bpifc	-0.580719	-0.017512	-0.400911	-1.192	0.845397	2		3.51193	3.55423	1.04009	3.82644	6.58951	7.70021	2.13875	1.92316	3.0513	3.90549	1.15986	0.80836		3.52075	2.75468	0.782412
Braf	-0.084184	-0.132365	-0.218504	-0.230713	-0.355034	2		51.5598	47.4818	43.5648	41.276	37.5273	39.4723	49.0816	44.2328	44.6291	45.5547	41.3306	42.7784		40.9916	45.8745	1.11912
Brwd1	0.107822	-0.824072	-0.843454	-0.630713	-0.260928	2		32.0319	28.6754	17.8895	15.0578	28.8621	21.4704	35.3717	30.2018	19.1091	14.3108	18.8407	19.6593		20.2966	24.7484	1.21933
Bsdc1	-0.519339	-0.544568	-0.171135	-0.320898	-0.206546	2		47.1602	44.2036	40.92	40.0005	43.3919	35.5181	31.2038	31.9354	29.0644	32.9456	33.2965	39.448		38.7625	31.2873	0.807153
Btbd10	-0.300466	-0.32475	-0.263993	-0.058774	-0.07716	2		27.285	30.8149	25.7645	22.2855	28.4008	26.5692	24.0747	22.7258	24.5337	21.4523	29.0248	26.6759		26.4534	23.1966	0.876885
Btbd11	-1.6507	-2.09069	-1.82859	-1.36782	-0.874597	2		4.09082	3.34719	0.267451	0.389731	1.48264	1.66491	0.301619	0.704258	0.215748	0	1.07499	0.582019		0.910291	0.305406	0.335504
Btbd3	-2.81695	-2.383	-2.8252	-0.70222	-1.96673	2		7.95009	5.10706	0.0891504	0.03543	1.05432	0.79777	0.10968	0.0270868	0.52396	0.362652	4.44142	2.81309		1.53853	0.255845	0.166292
Btnl9	-0.224572	-0.265624	-0.278806	-0.962322	0.08286	2		3.58912	3.62325	2.97168	2.62182	4.18434	3.57262	2.76941	3.11499	3.23622	2.42698	1.27302	1.45505		2.67976	2.8869	1.0773
Bub1	-0.076998	-0.171138	-0.637189	-0.309363	-0.47518	2		141.982	153.453	95.5989	93.6416	111.692	100.276	136.688	143.289	125.473	136.692	101.643	136.387		106.54	135.536	1.27216
Bzrap1	0.18743	-0.433841	0.086855	-0.388742	-1.10461	2		21.1102	21.8085	29.4791	16.227	11.4658	7.42273	30.2167	18.9337	15.3798	15.873	12.3907	19.918		16.1505	20.1008	1.24459
C130026I21Rik	-0.878517	-0.712959	-0.865051	-1.07728	-1.22474	2		1.81386	1.96691	0.713203	0.460591	0.230633	0.242799	0.548398	0.59591	0.801351	0.725305	0.254604	0.485016		0.397808	0.667741	1.67855
C130060C02Rik	-0.537186	-0.549924	-0.543495	-0.576801	-0.526547	2		0.424519	0.793664	0.208018	0	0.164738	0.0693713	0.0822597	0.135434	0.0308212	0.167378	0.0282893	0.129338		0.0999589	0.103973	1.04016
C1galt1	-0.642072	-0.492019	-0.66195	-0.582943	-0.234322	2		34.1931	33.0923	20.1777	21.6123	28.6644	28.2341	20.6198	21.7778	22.7152	24.5488	23.1406	21.1144		23.8239	22.4154	0.940877
C1qa	-2.8306	-2.94353	-2.66886	-2.26531	-0.709057	2		7.79572	5.59016	0.0297168	0.389731	4.15139	3.26045	0.0274199	0.135434	0	0	0.650654	0.549685		1.50527	0.0407135	0.0270473
C1qb	-4.75801	-4.9878	-3.36249	-2.24328	-0.301281	2		43.2624	30.2628	1.69386	3.64929	35.2539	24.0371	0.466138	0.325042	0.184927	0.195274	8.26047	5.69086		13.0976	0.292845	0.0223587
C1qc	-4.01212	-4.04287	-3.29833	-2.2161	-0.524368	2		22.3066	14.562	0.356602	1.59435	15.4854	9.53855	0.219359	0.189608	0.246569	0.111585	3.64932	2.71609		5.55671	0.19178	0.0345133
C1qtnf9	-0.407722	-0.345571	-0.382117	-0.46541	-0.46541	2		0.347334	0.414086	0.118867	0	0	0	0.0274199	0.0541737	0.0616424	0.111585	0	0		0.0198112	0.0637053	3.21562
C1rl	-1.12365	-1.20673	-1.03252	-0.703522	-1.21332	2		15.4371	17.2536	8.43957	6.51913	6.7872	6.17404	6.52593	7.3947	6.19506	6.8346	9.5052	9.79733		7.87041	6.73757	0.856064
C230081A13Rik	-1.0154	-0.664895	-1.28988	-0.975298	-0.007233	2		17.907	11.7324	4.27922	6.66085	13.838	15.6432	6.69045	6.96131	8.72239	9.23369	7.27035	6.82256		9.0857	7.90196	0.869715
C3	-0.934077	-0.898643	-0.4725	-0.956116	-0.175166	2		1441.71	1500.99	988.083	1132.2	1373.22	1232.8	671.705	867.483	749.602	827.908	846.048	669.775		1040.35	779.174	0.748951
C330006A16Rik	0.101675	-0.280594	-0.450869	0.156275	0.124087	2		28.7901	25.2592	17.8895	21.1163	29.3233	29.7603	27.886	30.256	22.1604	21.9823	30.7787	29.683		26.4252	25.5712	0.967682
C330013E15Rik	-0.305658	-0.122817	-0.480774	-0.416132	-0.190655	2		0.849039	1.17324	0.386318	0.496021	0.691899	0.832455	0.685497	0.568823	0.801351	0.892683	0.594075	0.420347		0.570186	0.737089	1.29272
C330027C09Rik	-0.083941	-0.15952	-0.465079	-0.1633	-0.386795	2		97.9482	115.495	86.1193	67.9548	83.555	79.222	105.704	95.5623	105.501	85.3907	87.4988	102.888		84.5397	98.0394	1.15969
C330046G13Rik	-0.686792	-0.763478	-0.498909	-0.571476	-0.677273	2		0.926224	0.862678	0.326885	0.3543	0.230633	0.138743	0.137099	0.216695	0.0924635	0.139482	0.226314	0.323344		0.266703	0.146435	0.549055
C530008M17Rik	-2.33564	-2.76566	-2.79831	-1.64432	-1.03349	2		8.37461	6.59086	0.297168	0.14172	3.75602	2.53205	0.548398	0.812605	0.215748	0.278963	2.03683	1.39038		1.69236	0.463929	0.274131
C5ar1	-1.94716	-2.06468	-0.919732	-1.25705	-2.61574	2		59.4327	55.0044	16.998	42.5515	9.85132	7.14524	10.968	17.2272	9.12307	16.7099	18.5861	28.1309		20.5438	13.507	0.657474
C5ar2	-1.63534	-2.19081	-1.96028	-2.23003	-1.24363	2		18.3315	16.943	3.14998	4.42876	9.09353	4.64788	4.74364	5.25484	2.34241	3.8218	2.51775	3.42745		4.54422	4.04067	0.889189
C630043F03Rik	-0.521367	-0.45513	-0.667653	-0.661762	-0.645091	2		0.771853	0.72465	0.0594336	0.14172	0.13179	0.104057	0.219359	0.216695	0.215748	0.334756	0.113157	0.0970032		0.10786	0.24664	2.28666
C8g	-0.222022	-0.254701	-0.155286	-0.38717	0.036375	2		1.62089	2.20846	1.60471	1.62978	2.17454	1.80365	1.50809	1.48978	1.6027	1.28323	1.13157	1.32571		1.61166	1.47095	0.912693
Cables2	-0.465689	-0.573449	-0.749741	-0.656169	-0.370108	2		35.5439	35.2663	22.1687	19.1322	30.5753	23.7597	25.9392	24.7844	23.3008	23.6282	23.0558	21.1467		23.3064	24.4132	1.04749
Cacna1a	-0.380062	-0.146299	-0.495077	-0.476678	-0.290593	2		0.656075	0.655636	0.208018	0.14172	0.395371	0.312171	0.246779	0.297955	0.462318	0.530031	0.282893	0.0970032		0.239529	0.384271	1.60427
Cacna1h	-0.541453	-0.56086	-0.56086	-0.537723	-0.467619	2		0.501705	0.448593	0	0	0.0988427	0.0346856	0	0.0270868	0	0	0	0.0323344		0.0276438	0.00677171	0.244963
Cacnb3	-2.77993	-2.81768	-1.96846	-2.66015	-2.59055	2		9.76395	5.34861	0.74292	1.62978	0.494213	0.346856	0.329039	0.162521	0.0924635	0.334756	0.480918	0.226341		0.653505	0.229695	0.351481
Cacnb4	-0.310919	-0.088692	-0.365568	-0.163939	-0.003808	2		0.540297	0.379578	0.0891504	0.17715	0.461266	0.450913	0.137099	0.216695	0.215748	0.530031	0.282893	0.323344		0.297453	0.274893	0.924157
Cadm1	-0.28695	-0.295437	-0.326756	-0.333532	-0.292917	2		0.463112	0.276057	0.148584	0.03543	0.13179	0.104057	0.10968	0.135434	0.0924635	0.139482	0.141446	0.0323344		0.0989403	0.119265	1.20542
Cadm3	-0.6441	-0.72044	-0.653584	-0.481838	-0.513363	2		0.501705	0.793664	0.0594336	0.03543	0.0658951	0.242799	0.0274199	0.0812605	0	0	0.198025	0.161672		0.127209	0.0271701	0.213586
Calca	-1.53535	-1.11034	-1.19814	-1.1551	-1.29752	2		2.58571	2.00141	0.445752	0.425161	0.26358	0.416228	0.137099	0.135434	0.493139	0.557927	0.537496	0.420347		0.418094	0.3309	0.791448
Cald1	-2.18258	-2.23196	-2.1883	-2.19316	-1.53038	2		6.02046	3.65776	0.208018	0.3543	1.3838	0.659027	0.301619	0.270868	0.123285	0.362652	0.198025	0.355679		0.526474	0.264606	0.5026
Calu	-0.567998	-0.588542	-0.480929	-0.23989	0.072191	2		217.2	223.123	170.129	144.803	236.036	226.983	148.232	148.138	143.966	148.185	189.001	183.562		191.752	147.13	0.767293
Camk2a	0.335667	-0.34878	0.326502	-0.610237	-0.750342	2		1.81386	0.621128	1.01037	2.55096	0.428318	0.208114	1.75487	1.8419	0.924635	0.557927	0.452629	0.452682		0.850513	1.26983	1.49302
Camk2b	-0.689982	-0.63051	-0.591699	-0.500495	-0.046596	2		1.15778	0.552114	0.178301	0.28344	0.724846	0.867141	0.137099	0.162521	0.0616424	0.334756	0.39605	0.226341		0.44602	0.174005	0.390128
Camk2g	-0.326696	-0.438522	-0.629303	-0.460057	-0.744211	2		51.2125	47.4818	32.4507	30.647	31.2672	26.8467	40.8556	37.434	39.3278	32.9735	33.6925	37.5079		32.0687	37.6477	1.17397
Camk4	-0.741057	-0.696759	-0.800882	-0.669231	-0.570876	2		2.93304	2.55353	0.950937	1.34634	1.54854	1.49148	1.17906	1.30017	1.14038	1.47851	1.18815	1.51972		1.34086	1.27453	0.95053
Camp	-2.70476	-4.96812	-4.12381	-2.75472	-3.50795	2		355.593	496.385	39.9691	7.01515	45.0064	28.0607	51.3849	77.6038	10.9723	14.3108	52.3918	72.1381		40.7635	38.5679	0.946139
Camsap3	-0.192428	-0.255027	-0.360426	-0.357453	-0.23036	2		0.733261	0.207043	0.148584	0.14172	0.26358	0.242799	0.356459	0.216695	0.184927	0.278963	0.198025	0.0970032		0.181952	0.259261	1.42489
Cap1	-0.567002	-0.467017	-0.109541	-0.301874	-0.361662	2		705.088	745.803	677.335	667.325	591.804	536.934	490.542	488.186	541.282	507.825	572.801	603.78		608.33	506.959	0.833361
Cap2	-0.855994	-0.559916	-0.78435	-0.718126	-0.802228	2		0.771853	0.897185	0.0594336	0.0708601	0	0.104057	0	0.0270868	0.154106	0.334756	0.198025	0.0323344		0.0774517	0.128987	1.66539
Capn3	-0.97296	-1.07238	-1.25699	-1.17576	-1.13577	2		1.54371	1.4493	0.0891504	0	0.0988427	0.173428	0.164519	0.379216	0.123285	0.251067	0.113157	0.0970032		0.0952636	0.229522	2.40933
Capn5	-1.90281	-1.71914	-2.28831	-1.32602	-1.59198	2		8.14305	5.17607	0.356602	0.779461	2.0757	1.00588	0.904856	1.19182	0.616424	2.03643	2.00854	2.10174		1.38799	1.18738	0.855472
Caprin2	-0.210704	-0.510815	-0.783514	-0.815307	-0.702701	2		2.084	1.72536	0.772637	0.602311	1.15316	0.416228	1.0968	1.92316	1.0171	1.06006	0.622364	0.679023		0.707621	1.27428	1.80079
Car15	-0.08857	-0.076983	-0.131365	-0.361437	0.004326	2		0.385927	0.552114	0.505186	0.17715	0.461266	0.485599	0.383878	0.379216	0.339033	0.446341	0.254604	0.0323344		0.319356	0.387117	1.21218
Car2	-1.5092	-3.30037	-3.51154	-0.801912	-1.77029	2		30.6426	26.8465	2.43678	0.779461	9.12647	6.31279	8.28081	10.618	1.69517	2.34329	16.6341	15.4882		8.46296	5.73433	0.677579
Car8	-2.85215	-2.85215	-2.8059	-2.79219	-2.50968	2		7.02387	5.41762	0.0297168	0.03543	0.362423	0.173428	0	0	0	0	0.0848679	0		0.114311	0	0
Card10	-1.13099	-2.2006	-2.71981	-2.45015	-2.47581	2		6.25201	6.21128	0.0891504	0.10629	0.461266	0.138743	2.16617	2.43781	0.616424	0.530031	0.226314	0.420347		0.240352	1.43761	5.98127
Card11	-2.65497	-3.39158	-1.41414	-1.795	-1.36449	2		13.8548	10.9733	3.74432	4.32247	6.0953	2.32394	0.932276	1.32725	0.277391	0.278963	1.75394	3.97713		3.70285	0.703971	0.190116
Carhsp1	-0.133082	0.091461	-0.170743	-0.111815	-0.62024	2		70.3159	75.4671	64.6637	64.6244	44.611	49.5311	63.0932	69.6673	64.8478	90.6073	68.7995	65.9622		59.6987	72.0539	1.20696
Carns1	-0.624246	-1.20053	-1.11844	-1.11566	-0.116267	2		6.13624	5.86621	2.28819	2.16123	6.7213	4.19696	3.42749	3.65672	1.97256	2.12012	2.48946	1.9724		3.30492	2.79422	0.845472
Casc4	-1.04418	-1.43644	-2.10404	-1.4491	-1.13088	2		8.14305	6.97044	1.30754	0.673171	3.52539	2.28925	3.42749	2.8712	2.34241	1.98064	2.71577	1.55205		2.01053	2.65543	1.32076
Caskin1	-0.049647	-0.083036	-0.055484	-0.10078	-0.361796	2		0.57889	1.06972	0.802353	0.708601	0.527161	0.312171	0.685497	0.839692	0.52396	0.920579	0.594075	0.80836		0.625454	0.742432	1.18703
Caskin2	-0.442417	-0.149924	-0.414814	-0.325028	-0.533424	2		11.3462	9.04087	7.45892	7.33402	7.70973	5.75782	7.54047	6.93423	9.58539	8.59207	7.72298	8.14827		7.35529	8.16304	1.10982
Casp12	-1.93032	-1.93032	-1.93032	-1.62649	-1.66693	2		3.24178	2.38099	0	0	0.296528	0.104057	0	0	0	0	0.113157	0.355679		0.144903	0	0
Casp4	-0.698841	-1.05061	-0.383199	-0.522658	-0.279025	2		15.7844	20.1867	15.2447	11.8691	14.7605	14.5333	10.6663	10.7264	7.76694	8.56418	12.5322	11.8991		13.4731	9.43096	0.699983
Casp7	-0.795002	-0.857321	-0.381696	-0.288989	-0.434728	2		49.553	53.6586	40.0285	38.725	39.8007	36.0384	28.5715	30.0664	27.9548	28.1195	41.5287	42.5844		39.7843	28.6781	0.720839
Cass4	-1.07659	-0.44948	-1.40636	-1.98005	-0.026813	2		12.0023	12.112	4.30894	3.543	11.5975	12.0359	5.1001	5.28193	8.47583	8.64787	2.51775	2.10174		6.01748	6.87643	1.14274
Cav1	-1.35014	-1.38497	-1.29973	-0.96214	-0.513238	2		1.5823	1.79437	0.148584	0.03543	0.691899	1.07525	0.0548398	0.0541737	0.0308212	0.0278963	0.339471	0.420347		0.451831	0.0419327	0.0928062
Cbln3	-0.59452	-0.793478	-0.736784	-0.807077	-0.761097	2		1.92963	1.96691	0.475469	1.0629	0.889584	0.589656	0.740337	1.16473	0.369854	1.03216	0.594075	0.776026		0.731285	0.826772	1.13057
Cbx2	-1.40327	-1.00873	-1.57281	-1.34322	-0.587191	2		9.9955	6.90143	1.87216	2.4801	5.27161	5.3069	2.05649	3.0879	2.92801	4.46341	2.82893	2.61909		3.39646	3.13395	0.922711
Cbx7	-0.276846	-0.355352	-0.237477	-0.649457	-0.427156	2		3.74349	3.41621	2.79338	2.97612	2.80054	2.01177	2.85167	2.70868	2.34241	2.81753	1.86709	1.9724		2.40355	2.68007	1.11505
Ccdc102a	-1.01046	-0.618614	-1.08527	-1.22443	-1.17518	2		2.39275	1.72536	0.564619	0.31887	0.362423	0.346856	0.630657	0.406302	0.924635	1.06006	0.424339	0.194006		0.368519	0.755414	2.04986
Ccdc107	-0.085211	-0.329001	-0.349382	-0.376968	-0.065242	2		11.8094	11.8705	9.86598	8.29063	11.2022	11.3422	10.8034	11.4036	9.15389	9.28948	8.43021	9.34464		9.74597	10.1626	1.04275
Ccdc112	-0.445616	-0.447178	-0.37947	-0.216199	-0.285922	2		1.5823	1.06972	0.83207	0.744031	1.08727	0.728398	0.603237	0.812605	0.77053	0.641616	1.13157	0.873029		0.899395	0.706997	0.786081
Ccdc120	-0.386676	-0.454049	-0.477552	-0.33018	-0.303101	2		1.38934	0.862678	0.416035	0.637741	0.856637	0.589656	0.520978	0.731344	0.462318	0.641616	0.735521	0.646688		0.647046	0.589064	0.910389
Ccdc125	-1.09135	-1.4645	-0.959093	-1.21837	-0.980845	2		37.2805	45.6184	27.2503	14.42	20.6911	20.3258	20.4552	17.3897	15.3181	13.446	15.0216	19.4653		19.529	16.6523	0.852694
Ccdc126	-0.335196	0.10069	-0.399768	-0.212128	-0.247789	2		9.22365	9.45495	6.09194	7.58203	6.95194	8.4633	7.37595	7.01549	7.98269	12.1907	7.41179	8.43928		7.49005	8.64121	1.15369
Ccdc135	-0.338171	-0.294395	-0.294663	-0.311669	-0.220454	2		0.424519	0.138029	0.0891504	0	0.164738	0.0346856	0	0.0270868	0.0616424	0.0278963	0	0.0646688		0.0588738	0.0291564	0.495236
Ccdc162	-1.09506	-0.806327	-0.995749	-0.884415	-0.854558	2		1.54371	1.48381	0.237734	0.28344	0.329476	0.450913	0.10968	0.243781	0.400675	0.474238	0.367761	0.355679		0.3375	0.307094	0.909906
Ccdc19	-0.444649	-0.514859	-0.309413	-0.468926	-0.218402	2		0.656075	0.621128	0.148584	0.496021	0.296528	0.520285	0.137099	0.270868	0.154106	0.139482	0.141446	0.226341		0.304867	0.175389	0.575295
Ccdc28a	-0.535769	-0.82196	-0.615188	-0.776227	-0.531731	2		4.39956	4.00283	2.16933	2.62182	2.7676	2.42799	2.38553	2.78994	1.54106	2.34329	2.26314	1.81073		2.34343	2.26496	0.966511
Ccdc40	-0.884346	-0.082937	-1.11771	-1.40225	0.450152	2		3.74349	2.72606	1.15896	0.744031	4.64561	4.92536	1.23389	1.35434	3.51361	2.48277	0.848679	0.355679		2.11305	2.14616	1.01567
Ccdc55	0.018545	-0.11407	-0.33867	-0.288996	-0.222283	2		28.0569	29.1585	23.922	20.9037	25.139	23.6209	28.0505	29.9309	27.5233	25.1904	21.0189	25.4472		23.342	27.6738	1.18558
Ccdc64	-1.57612	-1.9491	-1.95637	-1.93217	-0.931176	2		7.64135	6.07326	0.950937	1.09833	3.98665	2.25457	1.64519	1.62521	1.23285	0.83689	1.24473	0.873029		1.73471	1.33504	0.769602
Ccdc8	-1.5277	-1.26481	-1.17042	-1.49957	-1.50281	2		2.54712	1.69085	0.594336	0.17715	0.13179	0.0693713	0.0822597	0.0812605	0.400675	0.195274	0.141446	0.0646688		0.19646	0.189867	0.966441
Ccdc82	-0.581885	-0.510616	-0.415194	-0.508782	-0.10353	2		69.2738	78.0896	57.6803	52.3302	74.7251	62.2954	51.6865	46.1018	51.9029	50.9387	51.4016	51.5734		58.3343	50.1575	0.859828
Ccdc85b	-0.447613	0.054698	-0.321765	-0.161696	-0.446078	2		21.4189	20.7043	14.3829	18.9196	15.716	14.672	14.7245	15.6291	19.14	24.6883	19.6611	17.7839		16.8559	18.5454	1.10023
Ccdc85c	-0.029576	-0.350535	-0.561053	-0.703125	-0.562165	2		1.08059	0.517607	0.297168	0.14172	0.26358	0.173428	0.685497	0.839692	0.431497	0.390549	0.113157	0.0970032		0.18101	0.586809	3.24187
Ccdc90b	-0.069838	-0.086009	-0.50619	-0.178538	-0.121907	2		9.64817	10.3521	5.94336	7.5466	8.40163	9.81604	8.91146	10.0492	8.32172	10.4053	8.06245	9.37698		8.19117	9.42193	1.15025
Ccdc92	-1.17817	-1.17552	-1.1104	-0.922382	-0.645222	2		1.62089	0.9662	0.0891504	0.03543	0.724846	0.208114	0	0.0270868	0.0308212	0	0.226314	0.194006		0.24631	0.014477	0.0587755
Cchcr1	-0.369134	-0.154531	-0.126516	-0.356418	0.03523	2		12.697	11.2148	11.8867	9.84955	13.9039	10.6485	8.52758	9.53456	9.64703	11.6328	7.6664	10.5734		10.7547	9.83549	0.914527
Ccl22	-5.5664	-5.59907	-2.4466	-4.47996	-1.78343	2		57.5417	45.5149	5.43817	11.8336	18.2859	10.2323	0.0274199	0.189608	0	0.167378	1.41446	1.29338		8.08297	0.0961014	0.0118894
Ccl5	-2.22461	-2.27661	-1.17607	-2.26944	-1.99135	2		4.90127	3.20916	0.950937	1.52349	0.230633	0.312171	0.0548398	0.108347	0.0308212	0.0557927	0	0.0970032		0.519039	0.0624502	0.120319
Ccnd1	-3.20215	-3.42185	-1.10283	-1.69215	-1.39904	2		43.7255	23.5684	10.1037	20.1597	13.9039	10.371	2.52263	3.00664	1.78763	2.67805	9.19402	10.25		12.3304	2.49874	0.202649
Ccnd2	-1.87534	-2.13208	-2.07155	-2.12938	-2.33614	2		233.447	191.963	43.0299	56.6526	55.4507	27.1935	53.551	60.9454	45.4304	50.0739	54.4286	41.2587		46.3357	52.5002	1.13304
Ccnf	-0.056148	-0.201273	-0.349314	-0.08536	-0.303707	2		123.149	133.094	103.206	97.5035	108.332	98.8887	122.978	123.408	117.614	105.002	118.504	122.903		108.223	117.25	1.08342
Ccng2	-1.89473	-1.57305	-0.298467	-1.08694	-1.35062	2		90.3454	92.0305	46.4474	101.472	37.0001	33.2982	21.6069	25.9763	20.1879	39.7802	37.8794	46.9172		50.5023	26.8878	0.532407
Ccnjl	-0.799691	-0.799352	-0.798058	-0.672547	-0.658515	2		1.08059	0.448593	0.0297168	0	0.13179	0.104057	0.0274199	0	0	0.0278963	0.0848679	0.129338		0.0799616	0.0138291	0.172946
Ccno	-1.74982	-1.16879	-2.0356	-2.39409	-0.641525	2		12.3111	14.493	3.7146	1.31091	7.44615	9.01827	3.01619	3.54837	4.28414	6.52774	2.1217	1.35805		4.16161	4.34411	1.04385
Ccpg1	-1.2437	-1.01878	-0.695721	-1.29372	-0.532311	2		97.3307	89.7185	55.303	59.4162	69.0581	59.6593	36.7426	41.0907	37.6018	53.7005	35.9557	39.157		53.0915	42.2839	0.796434
Ccr10	-1.71185	-1.36517	-1.57483	-1.80519	-1.70664	2		2.43134	2.65705	0.237734	0.14172	0.0329476	0.138743	0.10968	0.0541737	0.277391	0.474238	0.0282893	0		0.0965723	0.22887	2.36994
Ccr3	-0.93794	-0.896194	-0.93794	-0.791151	-0.171905	2		1.00341	0.828171	0	0	1.05432	0.346856	0	0	0.0308212	0.0278963	0.0848679	0.129338		0.269231	0.0146794	0.0545234
Ccr6	-0.561294	-0.580702	-0.485785	-0.557564	-0.580702	2		0.887631	0.103521	0.0297168	0.10629	0	0	0	0.0270868	0	0	0	0.0323344		0.0280569	0.00677171	0.241356
Ccr7	-5.19294	-4.97308	-3.53709	-5.1257	-4.13673	2		50.6722	26.467	1.66414	3.15327	1.28495	1.214	0.0822597	0.0812605	0.184927	0.334756	0.169736	0.0970032		1.26385	0.170801	0.135143
Ccrl2	-1.14038	-1.2411	-0.584664	-1.13953	-0.68928	2		8.4518	9.6965	5.02214	6.41284	5.53519	4.96005	3.56459	3.57546	2.89719	3.62652	3.84734	3.29811		4.84594	3.41594	0.704907
Ccsap	-0.254869	-0.065101	-0.27162	-0.375208	-0.160197	2		10.3428	9.48946	9.21221	6.87343	8.797	8.74078	8.14371	8.15314	9.52375	9.34528	7.07232	7.76026		8.076	8.79147	1.08859
Ccser2	-0.63106	-0.587176	-0.534085	-0.303631	-0.417027	2		30.1023	20.3937	16.2551	17.9985	19.8015	17.5162	16.8906	15.0061	16.7359	16.2078	20.4532	20.0797		18.684	16.2101	0.867592
Cd101	-1.32093	-1.64453	-0.987492	-0.982464	-1.3902	2		3.47334	2.51902	0.861787	1.16919	0.494213	0.55497	0.603237	0.59591	0.277391	0.278963	0.848679	1.19637		0.854202	0.438875	0.513784
Cd151	-0.612249	-0.36797	-0.459389	-0.112154	-0.117397	2		24.0046	22.3951	15.0961	18.1048	23.228	19.3893	15.7664	13.8955	18.4311	17.0726	23.2821	19.4976		19.7663	16.2914	0.8242
Cd177	-3.35812	-3.30488	-3.69511	-4.95869	-3.39607	2		325.375	457.979	44.6049	14.0303	36.7365	35.8649	32.8216	41.7679	40.2833	37.1858	10.8065	12.4487		25.7487	38.0147	1.47637
Cd2	-0.340136	-0.333899	-0.411491	-0.333532	-0.149253	2		0.463112	0.276057	0.0594336	0	0.296528	0.173428	0.10968	0.0541737	0.0616424	0.111585	0.141446	0.0323344		0.117195	0.0842702	0.719059
Cd200	-1.52757	-1.61026	-1.34746	-1.30146	-1.47026	2		2.81727	1.65634	0.118867	0.425161	0.197685	0.138743	0.137099	0.108347	0.0924635	0.0278963	0.367761	0.258675		0.251149	0.0914517	0.364134
Cd200r2	-1.08109	-1.15631	-0.398175	-0.570921	-0.672507	2		1.31215	1.20775	0.118867	1.31091	0.593056	0.242799	0.0822597	0.0541737	0	0.0278963	0.39605	0.646688		0.551395	0.0410824	0.0745063
Cd200r3	-5.55362	-5.57242	-5.02957	-1.5752	-0.47891	2		48.3952	46.1015	0.564619	0.389731	43.7214	23.5169	0.0274199	0.0270868	0	0.0278963	19.2933	11.0907		16.4294	0.0206008	0.00125389
Cd226	-4.15025	-4.15025	-4.10401	-3.01519	-1.47293	2		17.9842	15.5282	0.0297168	0.03543	7.11667	3.67668	0	0	0	0	1.5842	0.80836		2.20851	0	0
Cd24a	-0.532974	-2.37351	-1.498	-2.16231	-0.30714	2		364.546	390.517	185.997	80.0365	276.562	333.329	238.306	282.922	74.7722	69.3224	88.0363	79.09		173.842	166.331	0.956793
Cd276	-2.92447	-2.75433	-2.56902	-2.51647	-1.97379	2		9.4552	6.62537	0.267451	0.779461	1.28495	1.31805	0.191939	0.189608	0.400675	0.278963	0.480918	0.679023		0.801644	0.265296	0.330941
Cd34	-2.03394	-2.94776	-3.28651	-3.20051	-2.74699	2		90.384	64.7699	7.16175	6.94429	13.6403	7.76958	17.631	18.7441	4.83893	13.5297	7.72298	7.37225		8.43519	13.6859	1.62248
Cd38	-1.07384	-1.94941	-0.356699	0.39922	-2.89576	2		10.2657	11.2148	8.82589	7.51117	0.461266	0.693713	4.38718	4.76728	1.54106	2.53857	14.2861	14.6798		7.74299	3.30852	0.427293
Cd3d	-0.501837	-0.553064	-0.45669	-0.52124	-0.538971	2		0.308741	0.793664	0.118867	0.14172	0.0658951	0.0693713	0.10968	0.0812605	0.0308212	0.083689	0	0.161672		0.092921	0.0763626	0.821801
Cd5	-0.487903	-0.649395	-0.126811	-0.629134	-0.305759	2		0.810446	0.414086	0.386318	0.566881	0.296528	0.312171	0.10968	0.189608	0	0.0557927	0.0848679	0		0.274461	0.08877	0.323434
Cd55	-3.23404	-4.01129	-2.03884	-1.96684	-0.666591	2		18.6403	19.186	6.98345	0.708601	14.6617	8.42861	0.959696	1.27308	0.246569	0.223171	5.37496	2.81309		6.49506	0.675629	0.104022
Cd6	-0.905243	-0.902825	0.037988	-0.924888	-0.47137	2		1.00341	0.793664	0.445752	1.45263	0.461266	0.277485	0.0274199	0	0.0308212	0	0	0		0.439522	0.0145603	0.0331275
Cd7	-1.76007	-1.81776	-1.55334	-1.77751	0.036983	2		3.7049	1.34578	0.118867	0.28344	2.7017	2.53205	0.0274199	0.0541737	0	0	0.0565786	0		0.948773	0.0203984	0.0214998
Cd72	-1.72852	-1.78621	-1.71542	-1.38866	-0.45776	2		3.24178	1.65634	0.0297168	0.0708601	1.87801	1.14463	0.0274199	0.0541737	0	0	0.311182	0.323344		0.62629	0.0203984	0.0325702
Cd82	-0.732754	-0.918412	-0.773616	-0.712113	-0.717797	2		94.3205	99.6566	53.7874	58.8493	63.9512	53.2078	53.3865	62.5435	46.2318	55.4579	61.5292	56.1002		57.9042	54.4049	0.939568
Cd83	-3.67029	-3.9547	-2.3477	-3.62894	-1.9684	2		24.5449	16.5979	2.43678	4.03903	5.79877	3.22576	0.603237	0.785518	0.308212	0.474238	0.678943	0.80836		2.83127	0.542801	0.191716
Cd8a	-0.412776	-0.459578	-0.344031	-0.415649	-0.426224	2		0.501705	0.414086	0.297168	0	0.0658951	0.104057	0.0548398	0.135434	0.0924635	0.0278963	0.0565786	0.129338		0.108839	0.0776585	0.713514
Cd96	-3.03855	-3.01857	-2.98832	-2.68368	-2.38889	2		7.9115	6.52185	0	0.0708601	0.790741	0.346856	0	0	0	0.0278963	0.169736	0.388013		0.294368	0.00697409	0.0236917
Cd97	-0.796234	-0.315715	-1.24017	-1.31968	0.162539	2		168.882	163.874	79.1953	60.5145	187.768	184.909	97.8616	92.9078	124.857	142.104	64.4996	67.6113		107.416	114.432	1.06532
Cda	-0.723296	-0.698891	-0.800092	-0.100173	-0.457622	2		0.964817	0.517607	0	0	0.362423	0.173428	0.0822597	0.0270868	0.0616424	0.083689	0.763811	0.485016		0.297446	0.0636695	0.214054
Cdadc1	-0.084219	-0.087796	-0.30802	-0.357299	-0.219063	2		24.8923	28.1578	21.6338	20.8329	25.0731	20.2217	25.144	24.7844	25.9206	23.8793	19.6328	21.3407		21.4558	24.9321	1.16202
Cdc14a	-0.482168	-0.639252	-0.910544	-1.10981	-0.593645	2		30.1023	29.5726	18.8702	11.9399	19.9662	18.9037	20.5649	21.5882	20.2187	17.3794	13.5789	12.9984		16.0429	19.9378	1.24278
Cdc42ep5	-0.753062	-0.753062	-0.753062	-0.753062	-0.753062	2		0.887631	0.4831	0	0	0	0	0	0	0	0	0	0		0	0	#DIV/0!
Cdcp1	-0.791316	-0.654551	-0.768714	-0.709653	-0.431481	2		0.887631	0.621128	0.0594336	0	0.428318	0.173428	0.0274199	0	0.0616424	0.167378	0.113157	0.0323344		0.134445	0.0641101	0.476849
Cdh1	-4.66415	-4.65224	-3.19039	-2.10459	-0.457855	2		163.208	114.84	9.68768	18.9905	125.794	76.1003	4.33234	4.71311	3.39033	5.74665	41.6135	21.5024		48.948	4.54561	0.092866
Cdh11	-0.07655	-0.132032	-0.333152	-0.323287	-0.312165	2		0.656075	0.862678	0.297168	0.496021	0.626004	0.208114	0.795177	0.541737	0.708887	0.502134	0.424339	0.388013		0.40661	0.636984	1.56657
Cdh17	-4.10823	-4.27761	-3.68336	-3.62233	-1.70401	2		22.2294	17.3226	0.950937	0.28344	5.89761	4.85599	0.246779	0.162521	0.0308212	0.111585	0.7921	0.582019		2.22702	0.137927	0.0619334
Cdh2	-1.13845	-1.19124	-0.902159	-0.933887	-1.18379	2		2.04541	0.655636	0.267451	0.24801	0	0.0693713	0	0.135434	0.0308212	0.0278963	0.169736	0.29101		0.174263	0.0485379	0.278532
Cdk1	-0.133656	-0.213186	-0.563512	-0.342347	-0.388172	2		200.219	231.853	161.511	130.205	163.98	165.693	197.231	196.434	195.776	176.668	161.277	179.1		160.295	191.527	1.19485
Cdk18	-0.967212	-1.29609	-1.47595	-1.03945	-0.625154	2		41.1784	34.7832	14.2641	11.7628	26.5557	21.9907	18.6181	19.2587	14.5168	15.2314	19.6328	16.2965		18.4171	16.9063	0.917965
Cdk19	-0.537201	-0.612228	-0.300617	-0.528148	-0.530329	2		79.8096	78.6763	58.7501	69.5492	54.5941	54.5258	51.3574	57.2345	46.3859	56.6017	53.6082	55.6799		57.7845	52.8949	0.915381
Cdk2ap2	-0.111361	-0.091805	-0.008492	-0.322686	-0.099919	2		106.014	108.732	104.633	108.841	99.897	100.346	90.6227	108.022	87.0082	114.375	85.4902	85.8155		97.5037	100.007	1.02567
Cdk5r1	-0.610671	-0.448183	-0.667423	-0.743207	-0.368001	2		4.39956	5.10706	2.94196	2.30295	3.03118	3.88479	3.04361	2.49199	3.42115	3.01281	2.09341	2.78076		2.83917	2.99239	1.05396
Cdk5rap1	-1.36126	-0.256473	-0.149233	-0.141186	-1.42155	2		20.8015	22.4641	19.7914	19.0259	8.86289	6.0353	8.11629	7.50305	16.9517	18.9416	18.869	20.1767		15.4602	12.8782	0.832988
Cdkn1b	-1.59011	-1.05089	-0.056099	-0.937733	-1.08209	2		61.208	58.4206	50.578	64.4118	28.4996	26.9507	19.1939	19.2046	25.7973	30.9091	30.0998	31.3967		38.6561	23.7762	0.615071
Cdkn2d	-1.81591	-1.38998	-0.752536	-0.610037	-0.846907	2		72.863	83.4728	41.9898	49.9918	45.1711	40.8597	21.0311	21.9403	23.8248	34.5915	50.1003	51.6381		46.6251	25.3469	0.543632
Cdkn3	-0.276547	-0.089361	-0.386603	-0.280085	-0.289193	2		29.1761	35.3008	27.1314	21.7186	24.48	27.9219	25.144	27.7369	29.7424	30.7418	25.9413	26.8052		25.6664	28.3413	1.10422
Cdon	-0.071888	-0.215346	-0.627289	-0.597349	-0.557884	2		3.24178	2.07043	0.891504	1.84236	1.61443	1.35274	2.22101	2.73577	1.78763	2.51067	1.44275	1.39038		1.42236	2.31377	1.62671
Cds2	-1.45734	-1.29358	-0.580933	-0.82286	-0.679422	2		169.962	144.309	101.305	108.132	107.903	87.5812	58.4592	54.7154	60.6253	66.3933	86.4521	90.3423		96.9527	60.0483	0.619357
Cdyl	-0.170289	-0.098341	-0.437912	-0.296404	-0.344049	2		28.9831	25.7078	19.5834	20.266	21.0535	21.6092	24.7053	23.6739	26.0439	24.9114	21.3018	22.8604		21.1124	24.8336	1.17626
Cdyl2	-0.251071	-0.227747	-0.429282	-0.772415	-0.004106	2		15.0125	11.5254	8.52872	10.6644	11.9929	14.4639	9.926	12.0536	10.2635	12.107	8.1756	6.53155		10.0595	11.0875	1.10219
Ceacam1	-2.04997	-2.21933	-1.67791	-1.8495	-1.64909	2		138.393	135.026	45.3181	38.7605	48.5977	37.2177	30.4087	34.1023	29.5267	27.6174	34.8807	39.545		40.7199	30.4138	0.746901
Ceacam10	-4.48343	-5.3847	-5.10755	-3.58398	-3.88327	2		50.9423	58.7656	0.921221	0.31887	3.55834	2.01177	1.17906	1.81482	0.339033	0.334756	2.65919	4.65616		2.35426	0.916915	0.389471
Ceacam15	-1.72689	-1.72689	-1.58862	-1.72689	-1.6561	2		3.55053	1.06972	0.0594336	0.14172	0.0658951	0.0346856	0	0	0	0	0	0		0.0502891	0	0
Ceacam18	-0.411934	-0.376012	-0.243253	-0.333915	-0.537396	2		0.57889	0.517607	0.297168	0.31887	0.0988427	0.0346856	0.191939	0.135434	0.246569	0.139482	0.198025	0.258675		0.201044	0.178356	0.887148
Cebpa	-0.735645	-0.357545	-0.685588	-0.628972	0.287501	2		242.555	218.775	148.643	137.433	274.783	288.723	133.315	142.937	182.4	177.225	167.557	130.049		191.198	158.969	0.831438
Cebpe	-0.8388	-1.58462	-1.42868	-3.08975	-2.01294	2		144.684	175.986	94.0537	23.809	44.5451	33.4023	85.8791	92.5286	49.0365	56.5459	20.2834	15.6175		38.6185	70.9975	1.83843
Celsr1	-0.821898	-2.10601	-2.00402	-1.98356	-0.272367	2		23.3872	14.424	3.74432	4.18075	16.0125	14.9495	8.03403	12.487	2.58898	4.65869	5.09207	2.97477		7.82565	6.94218	0.887106
Celsr2	-0.13451	-0.413605	-0.154345	-0.274705	-0.20321	2		0.964817	0.276057	0.416035	0.496021	0.329476	0.485599	0.356459	0.59591	0.154106	0.278963	0.452629	0.226341		0.401017	0.34636	0.863704
Cenpf	-0.108693	-0.232339	-0.697454	-0.563062	-0.417322	2		69.0423	62.4579	46.4176	33.9066	54.9565	43.0102	60.406	61.4058	62.6286	49.0139	37.5965	50.765		44.4421	58.3636	1.31325
Cenpj	-0.475933	-0.526923	-0.782727	-0.955098	-0.676882	2		24.4678	23.7409	15.2447	11.9399	16.5726	12.8337	17.6584	16.4417	17.4756	15.3709	10.3822	13.5158		13.4148	16.7367	1.24762
Cenpl	-0.361022	-0.455888	-0.421573	-0.29745	-0.351405	2		26.6289	30.1592	22.2282	19.6637	22.4702	21.6092	22.3746	21.3986	21.0817	19.7785	23.3952	22.4401		21.9678	21.1584	0.963155
Cep120	-0.165479	-0.19374	-0.320468	-0.400256	-0.157808	2		52.1001	50.7945	42.6733	39.3274	46.5879	45.4382	46.9154	44.612	46.7249	42.9883	35.8991	41.5821		41.918	45.3102	1.08092
Cep128	-0.105968	-0.297721	-0.569195	-0.513822	-0.22101	2		50.6722	52.3818	38.513	30.2927	46.0936	42.039	46.6412	48.973	44.3825	39.0828	35.5879	35.9882		38.0857	44.7699	1.1755
Cep135	-0.073765	-0.226842	-0.714295	-0.318802	-0.553997	2		16.0931	17.012	10.7872	8.6095	12.6848	9.22638	16.9181	14.4373	16.0578	11.9396	11.6269	14.5182		11.2422	14.8382	1.31987
Cep170b	-0.239084	-0.337771	-0.758126	-0.845685	-0.048146	2		12.0409	7.38453	5.14101	5.52709	9.35711	9.36512	7.48563	8.66779	5.88685	9.06631	4.32826	5.59385		6.55207	7.77664	1.1869
Cep19	-0.750159	-0.933132	-0.808772	-1.18655	-0.635316	2		24.159	25.5008	14.2046	13.2863	16.309	14.9495	13.518	15.1957	11.8045	13.2508	10.3822	10.3147		13.241	13.4422	1.0152
Cep55	-0.18844	-0.329497	-0.477509	-0.250514	-0.447	2		50.0933	54.7973	42.3167	32.4539	39.4712	36.9402	47.2445	44.5578	42.8106	40.2544	40.2557	47.5963		39.839	43.7168	1.09734
Cers4	-1.55248	-1.54274	-1.31988	-1.50151	-0.372717	2		3.89786	3.24367	0.386318	1.27548	3.36065	1.6996	0.493558	0.622997	0.52396	0.61372	0.678943	0.549685		1.32511	0.563559	0.425291
Cers6	-0.083752	-0.216236	-0.482675	-0.147414	-0.00191	2		70.2001	56.5572	43.8026	46.3425	60.7883	65.7987	61.4754	58.02	58.6219	50.2134	58.9266	55.3242		55.1638	57.0827	1.03479
Ces2e	-0.514462	-0.679836	-0.445034	-0.676683	-0.376218	2		0.385927	0.862678	0.386318	0	0.329476	0.173428	0.274199	0	0	0.0278963	0	0.0323344		0.153593	0.0755238	0.491715
Cetn4	-0.95061	-0.710367	-0.865093	-0.548039	-0.312618	2		1.46652	1.24226	0.0891504	0.496021	0.889584	0.901827	0.246779	0.189608	0.431497	0.446341	0.509207	0.711357		0.599524	0.328556	0.548028
Cflar	-0.600462	-0.539601	-0.367662	-0.424019	-0.48943	2		98.0254	91.8235	64.634	82.056	72.2211	62.4341	68.0836	56.4489	63.954	66.0306	73.1561	67.8376		70.3898	63.6293	0.903956
Chac1	-0.673691	-0.459107	-0.725558	-0.485922	-0.327395	2		17.907	18.1853	11.4707	9.56611	18.6813	9.67729	8.4179	13.4622	8.99979	16.7099	10.3256	14.8738		12.4325	11.8974	0.956966
Chd2	-0.237983	-0.330795	-0.220311	-0.398744	-0.210467	2		69.5054	58.4551	56.7294	52.8262	60.7883	49.5311	56.7866	51.4108	50.3926	50.9387	46.3944	50.183		52.7421	52.3822	0.993177
Chd3	-0.997811	-1.77095	-0.879478	-1.856	0.639802	2		30.9127	18.1162	10.6089	15.1286	41.0197	36.4893	12.3664	11.1869	5.0855	7.86677	6.76114	5.33518		19.2238	9.12637	0.474743
Chd6	-0.023878	-0.331942	-0.223305	-0.219038	-0.10289	2		25.2782	20.1867	19.8805	18.7779	22.635	19.5627	23.9101	20.7756	18.2461	17.4631	18.6992	20.0797		19.9392	20.0987	1.008
Chi3l1	-4.50169	-7.34477	-6.6734	-4.00513	-2.92976	2		216.814	248.037	1.72357	0.850321	40.2949	18.973	6.63561	11.9724	0.369854	0.502134	11.6835	15.3912		14.8194	4.86999	0.328623
Chi3l3	-5.50599	-4.71603	-4.78315	-1.46307	-0.434585	2		8029.48	10893	606.936	78.3713	8775.55	5224.8	213.053	201.391	383.816	334.226	4254.71	2607.61		3591.33	283.121	0.0788347
Chi3l4	-2.21129	-2.239	-2.31454	-1.01263	0.170543	2		5.13283	3.14015	0.0297168	0.03543	6.7872	2.77485	0.137099	0.0812605	0.0924635	0.083689	2.34801	0.743691		2.11982	0.0986281	0.0465267
Chia	-0.426663	-0.402277	-0.446071	-0.219888	-0.226066	2		0	0.72465	0	0	0.329476	0	0	0.0270868	0.0616424	0	0.339471	0		0.111491	0.0221823	0.19896
Chit1	-2.3021	-2.3021	-2.19488	-2.23655	-2.27729	2		2.89445	4.96903	0.118867	0.03543	0	0.0346856	0	0	0	0	0.0282893	0.0646688		0.0469902	0	0
Chrm1	-0.355888	-0.792364	-0.705186	-0.41938	-0.079513	2		0.463112	1.00071	0.0891504	0.03543	0.757794	0.520285	0.191939	0.51465	0	0	0.39605	0.194006		0.332119	0.176647	0.531879
Chrm3	-0.258822	0.106503	0.095731	-0.277885	-0.349137	2		1.00341	0.759157	1.09952	0.921181	0.329476	0.624341	0.575818	0.568823	0.739708	1.31113	0.424339	0.679023		0.679647	0.798869	1.17542
Chrnb1	-0.186723	-0.359312	-0.500445	-0.553258	-0.350237	2		0.849039	0.4831	0.178301	0.17715	0.197685	0.416228	0.548398	0.379216	0.123285	0.474238	0.141446	0.129338		0.206691	0.381284	1.8447
Chst10	-0.507304	-0.487017	-0.526711	-0.486465	-0.479944	2		0.501705	0.379578	0	0	0.0658951	0	0	0.0270868	0	0.0557927	0.0565786	0		0.0204123	0.0207199	1.01507
Chst11	-1.07031	-0.686754	-1.18649	-1.15534	-0.311236	2		114.697	106.351	55.3624	40.6383	86.7509	91.0151	52.6188	51.6004	66.019	70.5499	58.3042	39.836		61.9845	60.197	0.971162
Chst12	-0.16045	-0.073324	-0.353008	-0.503151	0.086857	2		144.761	145.033	124.989	101.472	144.706	163.196	124.596	134.486	137.555	137.78	109.593	94.2871		123.04	133.604	1.08586
Chst15	-2.0278	-2.06948	-2.04144	-2.64503	-1.31353	2		32.5722	33.0233	9.21221	5.20822	12.2235	12.9724	6.99207	7.58431	6.34916	7.75518	4.89405	3.91246		8.07048	7.17018	0.888445
Chsy3	-0.509401	-0.585514	-0.405175	-0.522761	-0.513532	2		0.656075	0.345071	0.0891504	0.17715	0.0329476	0.0693713	0	0.108347	0	0	0.0565786	0.0323344		0.0762554	0.0270868	0.355212
Cib2	-2.10053	-1.88558	-1.02463	-1.07226	-1.64982	2		8.72194	11.5254	3.83347	5.10193	2.80054	2.28925	1.50809	1.67938	1.51024	2.51067	4.2151	4.36515		3.76757	1.8021	0.478318
Cideb	-0.022619	-0.321325	-0.453311	-0.281507	-0.228152	2		0.501705	0.828171	0.148584	0.28344	0.461266	0.381542	0.411298	0.866779	0.246569	0.418445	0.480918	0.258675		0.335738	0.485773	1.44688
Ciita	-4.91515	-5.20453	-2.23236	-3.37468	-1.80665	2		49.2057	24.7071	3.77403	10.381	13.179	6.5209	0.10968	0.406302	0.0308212	0.0278963	2.60261	2.71609		6.52894	0.143675	0.0220058
Cited2	-0.107904	-0.186066	-0.75647	-0.881602	-0.162752	2		292.262	294.139	180.381	165.919	285.721	237.909	279.847	264.151	261.487	253.717	164.842	152.521		197.882	264.801	1.33817
Ckap4	-1.8634	-2.83298	-1.82069	-1.87709	-1.63979	2		397.389	407.426	120.71	105.688	144.146	112.763	98.6293	121.105	50.6392	60.5909	117.146	100.495		116.825	82.7411	0.708251
Cklf	-1.01565	-1.05478	-0.606879	-0.67136	-0.501088	2		19.4893	22.9472	14.1749	13.0028	16.0784	13.3193	10.2002	9.77834	8.84568	10.5448	13.3243	12.5781		13.7463	9.84226	0.715994
Cks2	0.01037	-0.18579	-0.349356	-0.288502	-0.005573	2		117.746	133.888	108.971	88.1145	118.018	132.638	128.106	125.358	115.148	105.839	102.096	103.567		108.901	118.613	1.08918
Clca1	-2.57758	-2.59699	-2.59699	-2.57673	-2.59699	2		6.09764	4.00283	0	0	0	0	0	0.0270868	0	0	0.0282893	0		0.00471488	0.00677171	1.43624
Clcf1	-0.363232	-0.419816	-0.29332	-0.333062	-0.4398	2		0.540297	0.172536	0.178301	0.03543	0	0	0.0548398	0.0541737	0	0.0278963	0.0565786	0.0970032		0.0612188	0.0342274	0.5591
Clcn3	-0.471191	-0.155849	-0.561951	-0.327429	-0.698531	2		91.0401	79.1594	42.0493	72.5962	58.1854	45.9238	62.7367	59.4827	61.4574	91.1095	63.2266	72.0087		58.9983	68.6966	1.16438
Cldn1	-3.33771	-3.99392	-1.81885	-3.6733	-2.18082	2		49.2828	56.8332	11.8867	16.7584	15.2547	6.59027	4.38718	4.30681	1.63352	3.15229	3.33814	3.13644		9.49412	3.36995	0.354951
Cldn13	-0.780587	-0.780587	-0.780587	-0.182909	-0.45899	2		0.849039	0.586621	0	0	0.395371	0.104057	0	0	0	0	0.509207	0.517351		0.254331	0	0
Cldn15	-0.83717	-0.91196	-0.984501	-0.778728	-0.987648	2		47.5848	58.0755	31.8267	20.5849	21.9431	30.3499	26.5973	31.6645	26.5679	28.6495	28.063	32.6901		27.5763	28.3698	1.02878
Clec10a	-2.77231	-2.27858	-0.944134	-1.29813	-1.50799	2		45.1148	29.8487	15.9282	22.0729	15.4524	9.60792	4.57912	4.68602	5.85602	8.00625	14.0032	15.2942		15.3931	5.78185	0.375612
Clec12a	-0.698342	-1.56584	0.285609	-1.15773	-0.768069	2		285.354	387.688	407.18	413.646	191.129	203.258	211.243	202.772	114.347	111.669	137.373	163.192		252.629	160.008	0.633369
Clec1b	-3.9083	-3.95849	-3.84134	-3.74648	-3.60048	2		15.7844	14.7	0.0891504	0.17715	0.296528	0.381542	0.0822597	0.0812605	0.0616424	0.0278963	0.226314	0.194006		0.227449	0.0632647	0.27815
Clec2d	-1.7468	-1.88485	-0.806803	-1.38485	-1.28196	2		22.1522	21.843	13.6994	10.5936	11.3999	5.51502	6.96465	4.74019	6.6882	3.76601	5.0072	10.6057		9.47013	5.53976	0.584972
Clec4a4	-0.880503	-0.879834	-0.804679	-0.683402	-0.592923	2		1.19637	0.586621	0.0594336	0.10629	0.230633	0.277485	0.0548398	0	0	0.0557927	0.226314	0.129338		0.171582	0.0276581	0.161194
Clec4b2	-3.99297	-4.84909	-4.48083	-3.50258	-0.767736	2		33.8072	55.9361	1.93159	0.17715	31.6626	20.2217	1.97423	1.78773	0.708887	0.474238	3.9605	2.13407		10.0146	1.23627	0.123447
Clec5a	-1.54382	-1.21221	-1.83251	-0.900913	-1.27894	2		204.039	255.87	70.0128	57.6801	104.378	83.9739	80.0935	76.3307	100.508	96.8561	128.292	117.083		93.5699	88.447	0.945251
Clic5	-0.848698	-1.07101	-1.28606	-1.12096	-0.217826	2		1.42793	1.4493	0	0	1.15316	1.04057	0.329039	0.379216	0.154106	0.167378	0.113157	0.129338		0.406038	0.257435	0.634016
Clnk	-2.27645	-2.31525	-2.31525	-2.21122	-1.91856	2		4.39956	3.55423	0	0	0.494213	0.138743	0.0274199	0.0270868	0	0	0.0848679	0.0646688		0.130415	0.0136267	0.104487
Clpx	-0.046748	-0.139818	-0.33751	-0.187455	-0.211362	2		38.747	40.3043	32.0644	30.0801	35.0892	32.9167	40.225	36.2422	37.4477	34.1172	33.3814	35.7942		33.221	37.008	1.114
Clstn1	-0.049296	-0.392808	-0.045108	-0.27869	0.074074	2		12.3111	8.93735	11.1438	9.38896	11.2351	11.2381	10.3099	10.1576	7.95186	7.75518	8.1756	8.98897		10.0284	9.04362	0.901798
Clu	-0.369713	-0.694758	-3.35681	-2.86239	-2.92555	2		32.3021	29.0895	2.91225	1.27548	3.36065	2.98296	23.2246	23.8364	18.5852	18.579	3.90392	2.81309		2.87473	21.0563	7.32463
Clybl	-0.337209	0.096323	-0.507696	-0.544995	-0.163337	2		21.9592	18.7029	9.86598	18.1402	16.6715	19.424	15.3826	16.3875	15.9346	27.6732	11.8815	15.3588		15.2237	18.8445	1.23784
Cma1	-6.5132	-6.53178	-6.34474	-4.97824	-4.09319	2		99.2604	86.3714	0.237734	0.0708601	5.07392	3.91948	0	0.0541737	0	0.0278963	2.43288	1.51972		2.2091	0.0205175	0.00928772
Cmas	-0.39179	-0.344117	-0.415662	-0.47138	-0.547825	2		78.5747	80.0565	60.7411	57.6801	55.0883	52.7915	60.406	60.0244	59.2383	65.3053	54.6549	59.2043		56.6934	61.2435	1.08026
Cml1	-0.454636	-0.145833	-0.174935	-0.237197	-0.078972	2		1.15778	1.41479	1.12924	0.921181	1.21906	1.10994	0.767757	0.568823	1.0171	1.11585	0.876968	1.00237		1.04313	0.867383	0.831523
Cmpk2	-1.34733	-0.657934	-0.978542	-0.594865	-0.887096	2		19.5665	24.1895	11.6193	9.60154	11.4328	11.3075	6.82755	9.15535	11.1264	15.873	11.2874	17.0079		12.0427	10.7456	0.892288
Cmtm4	-0.415946	-1.05067	-0.601573	-0.788878	-0.72699	2		16.9808	12.0775	6.95373	11.5148	8.99468	7.76958	10.2276	11.0514	5.51699	7.47622	7.6664	8.30994		8.53485	8.56806	1.00389
Cmtm8	-0.230935	-0.362875	-0.742346	-0.730387	-0.329132	2		1.50511	1.20775	0.356602	0.460591	0.988427	0.763084	0.932276	1.08347	0.493139	1.17165	0.452629	0.388013		0.568224	0.920134	1.61931
Cnga1	-1.32642	-1.36498	-1.2616	-1.3219	-0.581393	2		1.73667	1.41479	0.148584	0	0.922532	0.520285	0	0.0541737	0	0	0.0282893	0.0323344		0.275337	0.0135434	0.0491884
Cnga4	-0.455632	-0.530853	-0.550837	-0.550837	-0.36891	2		0.308741	0.621128	0	0	0.164738	0.104057	0.0822597	0.0541737	0	0.0278963	0	0		0.0447991	0.0410824	0.917036
Cngb1	-0.421038	-0.447224	-1.09102	-0.857158	-0.307645	2		1.15778	1.38029	0.0594336	0.0708601	0.626004	1.04057	0.658077	0.731344	0.77053	0.557927	0.311182	0.194006		0.383676	0.67947	1.77095
Cnih4	-0.318551	-0.238455	-0.127893	0.124275	-0.413527	2		50.7108	57.4199	49.8945	48.8935	40.6573	40.0272	41.1572	45.1537	44.5983	46.7543	58.2194	59.8187		49.5851	44.4159	0.895751
Cnn2	-1.19341	-0.990052	-1.01149	-1.48078	-0.887445	2		359.838	386.135	197.468	171.552	215.411	186.921	153.497	171.568	180.304	194.27	135.364	130.631		172.891	174.91	1.01167
Cnn3	0.250941	-1.27453	0.027135	-0.985108	-2.02175	2		12.1567	8.62678	7.22118	13.9949	1.25201	2.35862	11.3518	13.7601	3.2054	4.21235	3.59274	5.9172		5.72277	8.13242	1.42106
Cnrip1	-0.392525	-0.431083	-0.431083	-0.305517	0.157503	2		0.385927	0.310564	0	0	0.626004	0.381542	0	0.0541737	0	0	0.0848679	0.0970032		0.198236	0.0135434	0.0683196
Cntd1	-0.468622	-0.148512	-0.479234	-0.441027	-0.638618	2		0.733261	1.27676	0.416035	0.460591	0.26358	0.312171	0.329039	0.568823	0.585602	1.03216	0.339471	0.614354		0.401034	0.628907	1.56822
Cntnap1	-2.25343	-1.21293	-1.70745	-2.33481	-1.65562	2		9.4552	7.17748	1.36697	2.33838	2.0757	1.83834	0.959696	0.948039	2.1883	3.8497	0.820389	0.873029		1.55213	1.98643	1.27981
Cobl	-2.6035	-2.6229	-2.6229	-2.39174	-2.46433	2		6.21342	4.10635	0	0	0.197685	0.0346856	0	0.0270868	0	0	0.282893	0.0646688		0.0966554	0.00677171	0.0700603
Cobll1	-1.41474	-2.07092	-2.21553	-1.86321	-1.68608	2		6.29061	5.17607	0.297168	0.602311	1.3179	0.867141	1.42583	1.62521	0.647245	0.557927	0.763811	0.937698		0.797672	1.06405	1.33395
Col12a1	-0.28517	-0.264822	-0.323962	-0.323962	0.153127	2		0.192963	0.310564	0	0	0.26358	0.520285	0.0274199	0.0270868	0	0.083689	0	0		0.130644	0.0345489	0.264451
Col15a1	-0.136474	-0.200776	-0.327118	-0.494414	-0.371168	2		1.19637	0.828171	0.534902	0.673171	0.626004	0.485599	0.740337	0.920952	0.832172	0.669512	0.339471	0.517351		0.529416	0.790743	1.49361
Col18a1	-3.82617	-3.77247	-3.80536	-2.57113	-2.16652	2		17.5597	12.2845	0.0297168	0.24801	3.3936	1.6996	0.10968	0.135434	0.246569	0.083689	2.06512	1.29338		1.4549	0.143843	0.0988678
Col1a1	-1.92389	-1.75981	-1.77392	-1.72789	-1.53581	2		3.58912	2.82958	0.178301	0.28344	0.626004	0.277485	0.164519	0.0541737	0.123285	0.362652	0.509207	0.0323344		0.317795	0.176158	0.554311
Col1a2	-1.39667	-1.41513	-1.40459	-1.43456	-1.40684	2		1.92963	1.55282	0	0.0708601	0.0329476	0.0346856	0.0822597	0	0	0.0557927	0.0282893	0		0.0277971	0.0345131	1.24161
Col4a1	0.170184	-0.600809	-0.074637	-0.754577	-0.40376	2		1.73667	0.4831	1.72357	0.28344	0.461266	0.728398	1.01454	1.73356	0.308212	0.474238	0.339471	0.161672		0.616304	0.882636	1.43214
Col5a2	-0.33769	-0.190607	-0.414714	-0.414714	-0.106174	2		0.424519	0.24155	0	0	0.164738	0.312171	0.10968	0	0.308212	0.0278963	0	0		0.0794848	0.111447	1.40212
Col6a1	-0.581581	-0.561597	-0.581581	-0.581581	-0.558008	2		0.57889	0.414086	0	0	0.0329476	0	0	0	0	0.0278963	0	0		0.00549126	0.00697409	1.27003
Comp	-0.269482	-0.127476	-0.210409	-0.413986	-0.015247	2		0.810446	0.586621	0.475469	0.460591	0.494213	0.867141	0.466138	0.352129	0.52396	0.585823	0.226314	0.323344		0.474512	0.482013	1.01581
Coro1a	-0.577216	-0.510124	-0.005525	-0.41802	-0.41257	2		1082.56	1144.81	1109.54	1109.31	861.941	810.95	734.414	757.835	785.909	777.471	826.754	839.822		926.386	763.907	0.82461
Cotl1	-0.579135	-0.355478	0.007603	-0.320249	-0.468117	2		698.373	754.326	697.364	763.021	533.421	516.192	449.193	522.532	554.011	580.997	576.309	586.805		612.185	526.683	0.860333
Cox11	-0.138276	-0.06571	-0.41041	-0.086471	-0.225962	2		12.3882	13.2852	10.4603	8.36149	12.1577	9.50386	12.147	10.9973	12.3901	12.0512	11.2591	12.8044		10.7578	11.8964	1.10584
Cox4i2	-0.7796	0.873913	0.534922	-0.639569	-0.933755	2		1.42793	1.03521	0.356602	4.10989	0.197685	0.138743	0.329039	0.270868	1.32531	4.85396	0.282893	0.582019		0.944638	1.6948	1.79412
Cox6a2	-0.866463	-0.750553	-0.555174	-0.235581	-0.180623	2		2.084	1.4493	0.950937	0.814891	1.91096	0.971198	0.466138	0.568823	0.647245	0.641616	2.14999	0.549685		1.22461	0.580956	0.474401
Cox6b2	-0.350186	-0.226579	-0.758362	-0.594677	-0.2863	2		1.08059	1.48381	0.237734	0.460591	1.15316	0.589656	0.795177	0.785518	0.924635	0.976372	0.537496	0.485016		0.577276	0.870426	1.50781
Cpa2	-0.2782	-0.057664	-0.472852	-0.180784	-0.196495	2		0.694668	0.690143	0.297168	0.14172	0.329476	0.624341	0.466138	0.325042	0.554781	0.697409	0.339471	0.646688		0.396477	0.510842	1.28845
Cpa3	-8.5212	-8.98856	-6.05302	-2.47237	-1.59149	2		652.795	560.982	14.8584	1.45263	266.052	135.378	0.740337	0.568823	0.0308212	0.362652	134.883	82.1941		105.803	0.425658	0.00402312
Cpeb4	-0.861864	-0.581071	-0.50883	-0.453277	-0.076094	2		24.3134	21.567	14.5018	17.1481	22.4702	20.9501	12.9422	11.4036	14.8866	15.1198	17.7091	15.2618		18.0069	13.588	0.754603
Cplx2	-0.573193	-0.58168	-0.669196	-0.617093	-0.473466	2		0.926224	0.414086	0.0297168	0.0708601	0.197685	0.208114	0.10968	0.135434	0.0924635	0.139482	0.113157	0.0646688		0.114034	0.119265	1.04587
Cpne2	-2.68595	-2.07089	-1.33657	-1.0522	-0.529227	2		123.419	121.155	49.7162	45.9173	97.8213	71.0362	19.5778	16.7397	29.126	27.5616	63.8772	53.0284		63.5661	23.2513	0.365781
Cpne3	-1.73794	-1.98333	-0.905523	-0.978431	-1.15751	2		245.72	255.87	129.119	137.717	116.47	107.283	73.403	75.5723	58.437	66.9233	128.066	125.522		124.029	68.5839	0.552965
Cpne7	-1.49677	-1.53533	-1.49308	-0.176913	-0.062897	2		1.96823	1.82888	0.0594336	0	2.40517	1.14463	0	0.0541737	0	0	2.31972	0.80836		1.12289	0.0135434	0.0120613
Cpox	-0.166268	-0.187339	-0.52693	0.128944	-0.099281	2		60.6291	51.6917	39.9988	37.3433	55.1872	49.5311	49.6574	50.219	46.54	51.8593	62.1233	60.8857		50.8449	49.5689	0.974905
Crbn	-0.350197	-0.407392	-0.265103	-0.275759	-0.251922	2		28.327	29.9522	22.7928	25.3679	25.7979	22.8231	24.4037	20.8839	22.4995	20.9502	23.2821	24.5095		24.0956	22.1843	0.920681
Creb3l3	-0.185327	-0.268851	-0.181728	-0.346914	-0.125545	2		0.308741	0.276057	0.208018	0.0708601	0.230633	0.138743	0.191939	0.0812605	0.0616424	0.083689	0	0.0323344		0.113431	0.104633	0.922433
Crebl2	-0.777126	-1.13605	-0.429395	-1.08393	-0.561786	2		12.5426	12.9402	8.55844	9.84955	9.12647	7.4921	7.18401	6.85297	4.86975	5.63506	5.40325	5.56152		7.66522	6.13545	0.800426
Crebrf	-1.4181	-1.58465	-0.424503	-0.833417	-0.639886	2		36.3543	29.7797	19.6428	29.1235	23.0303	18.6956	12.1196	11.3765	8.99979	11.7165	17.9354	18.3013		21.1215	11.0531	0.52331
Crem	-1.55242	-1.40481	-0.889363	-0.829906	-0.631724	2		9.68676	7.69509	2.97168	5.49166	5.27161	5.23753	2.49521	2.11277	2.55816	2.76174	4.44142	4.46215		4.64601	2.48197	0.534216
Crim1	-1.21722	-1.76872	-1.44486	-1.57982	0.456968	2		4.47675	3.17466	0.624053	0.921181	4.41497	6.83307	0.932276	1.21891	0.246569	0.585823	0.678943	0.549685		2.33698	0.745894	0.319169
Crip2	-0.916418	-0.92769	-0.870832	0.075535	-0.504569	2		0.926224	1.20775	0.118867	0.14172	0.428318	0.485599	0.0548398	0.135434	0.0616424	0.111585	1.61249	0.743691		0.588448	0.0908754	0.154432
Crisp1	-2.96977	-2.96977	-2.71638	-0.605025	-0.334518	2		8.18165	5.48663	0.0297168	0.3543	6.85309	3.57262	0	0	0	0	5.03549	3.26578		3.18517	0	0
Crispld2	-3.78718	-3.7376	-2.85602	-3.68617	-1.70453	2		55.2261	56.4882	8.3207	5.38537	20.8888	12.0012	2.79683	3.44003	3.79101	2.73384	4.2151	2.61909		8.90504	3.19043	0.358272
Crot	-0.104466	-0.335743	-0.0056	-0.366194	0.052554	2		44.7675	45.86	46.4771	43.7915	46.0936	47.9702	42.254	41.9033	34.4889	36.9069	31.7406	38.1223		42.3659	38.8883	0.917915
Crtac1	-0.581522	-0.532927	-0.338123	-0.45458	-0.899587	2		1.5823	1.65634	1.01037	1.13376	0.461266	0.346856	0.904856	0.59591	0.616424	1.00427	0.820389	1.00237		0.795835	0.780365	0.980561
Crtc2	-0.35255	-0.482004	-0.296823	-0.296382	-0.417302	2		46.7743	48.0339	41.128	35.6781	39.2405	31.2518	38.6072	35.2129	33.5026	33.8104	37.9642	38.866		37.3548	35.2833	0.944545
Crtc3	0.141355	-0.347979	0.231794	-0.319834	-0.368865	2		47.7005	39.8557	52.9256	50.2398	38.2851	29.0666	46.3396	50.4357	33.1019	35.261	36.8327	32.9164		40.0444	41.2846	1.03097
Cry1	-0.293395	-0.182446	-0.48452	-0.493836	-0.368291	2		46.9673	46.4121	31.9456	34.2254	37.066	34.8244	36.633	39.1946	38.8655	43.1835	31.2314	34.5008		33.9656	39.4692	1.16203
Csad	-0.42031	-0.764746	0.037042	-0.506543	-0.351638	2		2.50852	2.13944	2.19904	2.62182	1.61443	1.59554	1.26131	1.70647	1.04792	0.864787	1.38618	1.29338		1.78506	1.22012	0.683518
Csf3r	-2.00546	-1.72009	-1.31759	-1.81324	-1.91433	2		109.217	119.015	49.4487	40.9217	32.684	26.3958	26.9537	28.387	34.2115	33.6709	33.636	29.877		35.4939	30.8058	0.867919
Csgalnact1	-1.85955	-1.94565	-0.415568	-1.98857	-1.82249	2		3.35756	2.69156	3.8929	0.14172	0.0329476	0.242799	0.10968	0.108347	0.0616424	0.0278963	0.0282893	0		0.723109	0.0768914	0.106334
Csgalnact2	-0.770414	-0.678965	-0.691468	-0.921061	-0.280597	2		146.421	162.356	114.053	76.3872	134.459	119.388	90.1017	90.0908	96.347	95.7681	79.3514	82.7761		101.069	93.0769	0.920923
Csnk1e	-1.92974	-1.71502	-1.12963	-1.05619	-0.572808	2		36.1999	27.8473	12.9862	15.1995	23.3269	19.0771	7.07433	8.26148	8.07515	10.0427	14.8236	14.9385		16.7253	8.36341	0.500046
Csrnp1	-1.14368	-1.48411	-1.25914	-1.17161	-1.41937	2		27.4394	26.9501	10.0443	11.5148	11.7293	7.35335	12.0373	11.4848	8.19843	9.95899	12.1361	10.8967		10.6124	10.4199	0.981858
Csrp1	-0.575939	-0.49001	-0.357589	-0.116516	-0.267494	2		138.007	147.38	116.609	105.688	119.929	116.821	93.1728	97.6209	98.0422	104.583	130.357	132.733		120.356	98.3548	0.817198
Cst7	-1.37215	-0.399442	-0.760679	-0.528363	0.160788	2		162.321	182.922	114.41	88.5397	188.196	197.986	63.7512	68.3942	119.494	141.769	132.96	105.798		137.982	98.3521	0.712792
Ctdspl	-1.10061	-0.902095	-1.19025	-0.672006	-2.13863	2		33.4598	32.2297	12.5702	15.0932	8.86289	4.50913	12.2293	17.3356	16.0887	18.1326	21.4716	19.0126		13.5866	15.9465	1.17369
Ctla2a	-5.24181	-5.2411	-5.48309	-3.48081	-3.27939	2		61.0536	61.1121	0.386318	0.389731	7.21552	3.57262	0.685497	0.59591	0.585602	0.697409	5.17694	3.9448		3.44765	0.641105	0.185954
Ctla2b	-2.00441	-1.32745	-2.51554	-1.91607	-1.96896	2		7.67994	6.86692	0.326885	0.566881	1.18611	1.04057	0.932276	1.19182	1.66434	2.92912	1.18815	1.19637		0.917495	1.67939	1.83041
Ctnnal1	0.056573	-0.740874	-1.39626	-0.981549	-0.44467	2		8.4518	6.72889	2.43678	2.09037	5.73288	4.89067	8.50016	7.36762	4.654	3.62652	3.33814	3.36278		3.64194	6.03708	1.65766
Ctnnd2	-0.603221	-0.622029	-0.41022	-0.618875	-0.61844	2		0.810446	0.310564	0.0297168	0.31887	0.0329476	0	0.0274199	0.0270868	0	0.0278963	0	0.0323344		0.0689782	0.0206008	0.298656
Ctse	-2.33961	-2.26485	-1.2731	-1.52052	-0.619491	2		12.8514	10.0416	4.19007	4.10989	8.23689	5.96593	1.61777	1.30017	1.75681	1.42271	3.28156	3.39511		4.86324	1.52437	0.313446
Ctsw	-0.425429	-0.484756	-0.559969	-0.485317	-0.284355	2		0.501705	0.586621	0.0594336	0.03543	0.362423	0.173428	0.137099	0.162521	0.123285	0.083689	0.141446	0.0646688		0.139472	0.126649	0.908059
Cttn	-2.90463	-3.41111	-3.30895	-3.94745	-2.68165	2		18.2929	15.1141	1.21839	0.3543	1.68033	1.83834	1.61777	1.11056	0.77053	0.557927	0.198025	0.0970032		0.89773	1.0142	1.12974
Ctxn1	-0.282648	-0.317676	-0.60278	-0.326104	-0.267912	2		0.849039	0.448593	0.0297168	0.14172	0.461266	0.277485	0.548398	0.162521	0.339033	0.30686	0.339471	0.29101		0.256778	0.339203	1.321
Cuedc1	-2.25849	-1.91497	-1.5977	-1.75851	-0.270707	2		8.99209	8.10918	1.90187	2.40924	9.32416	4.50913	1.20647	0.785518	1.14038	1.92485	2.31972	1.32571		3.63164	1.26431	0.348136
Cul7	0.009854	-0.393257	-0.805296	-1.06259	-0.748104	2		11.7322	7.52255	4.63582	5.52709	5.79877	4.85599	9.43244	9.96795	6.59573	7.58781	3.64932	4.52682		4.8323	8.39598	1.73747
Cutc	-0.199658	0.099266	-0.132037	-0.327105	0.003886	2		9.68676	10.6972	9.56881	8.85751	9.58774	10.8566	8.33565	9.15535	10.5408	11.4375	7.01574	8.82729		9.11895	9.86733	1.08207
Cx3cl1	-1.43817	-1.31366	-1.3534	-1.47666	-1.14351	2		4.09082	2.20846	0.326885	0.921181	0.889584	0.867141	0.520978	0.541737	0.585602	0.753201	0.594075	0.388013		0.66448	0.60038	0.903533
Cx3cr1	-2.00591	-1.9344	-0.889251	-1.93295	-1.2613	2		5.7889	3.96832	1.15896	3.1887	1.48264	1.42211	0.520978	0.406302	0.462318	0.61372	0.141446	0.937698		1.38859	0.500829	0.360674
Cxcl16	-3.10405	-3.15484	-1.44126	-2.53029	-1.95811	2		10.9603	8.2127	1.54527	4.25161	2.33928	1.10994	0.164519	0.297955	0.154106	0.223171	0.7921	0.873029		1.81854	0.209938	0.115443
Cxcl3	-1.02162	-1.00087	-0.550072	-0.875748	-0.532409	2		1.54371	0.793664	0.891504	0.0708601	0.790741	0.208114	0.0822597	0.0541737	0	0.167378	0.169736	0.194006		0.387494	0.0759528	0.196011
Cxcl5	-1.58301	-1.58301	-1.58301	-1.54276	-1.58301	2		1.85245	2.13944	0	0	0	0	0	0	0	0	0.0565786	0		0.00942976	0	0
Cxcr2	-3.98826	-4.33797	-4.73868	-3.07692	-1.40461	2		121.065	105.454	3.47687	3.08241	55.319	28.9972	6.14205	6.25706	4.2225	5.07713	13.1828	11.8991		19.3262	5.42469	0.280691
Cxcr6	-0.561936	-0.539835	-0.560302	-0.453342	-0.509599	2		0.57889	0.414086	0.0297168	0	0.0329476	0.0693713	0.0274199	0	0.0308212	0.0278963	0.0565786	0.129338		0.052992	0.0215344	0.40637
Cxx1a	-0.52043	-0.336724	-0.469053	-0.516701	-0.270199	2		0.424519	0.4831	0.0297168	0.0708601	0.0988427	0.312171	0	0.0270868	0.246569	0.0557927	0	0.0323344		0.0906541	0.0823622	0.908533
Cxx1b	-0.910464	-0.806449	-0.98056	-0.943141	-0.803167	2		1.11919	0.897185	0	0.03543	0.197685	0.104057	0.10968	0.0270868	0.184927	0.111585	0.0565786	0.0323344		0.0710142	0.10832	1.52532
Cxx1c	-0.814467	-0.814128	-0.834111	-0.774156	-0.737349	2		0.771853	0.793664	0	0	0	0.138743	0.0274199	0	0	0.0278963	0.0848679	0		0.0372684	0.0138291	0.371067
Cxxc5	-3.36573	-3.17412	-3.51596	-2.27508	-2.48591	2		13.9705	9.14439	0.0891504	0.10629	1.58148	0.901827	0.246779	0.189608	0.308212	0.474238	1.66907	1.51972		0.977923	0.304709	0.311588
Cyb5	-0.58709	-0.617685	-0.362224	-0.331159	-0.117759	2		87.5668	90.5467	70.1316	67.9903	86.7509	77.2449	59.3641	58.5346	56.7726	58.6102	70.7798	70.392		73.8816	58.3204	0.789376
Cyb5r4	-0.413535	-0.330245	-0.402756	-0.495153	-0.516366	2		218.705	238.203	163.65	181.473	159.664	159.172	164.958	177.581	158.452	204.564	155.676	167.913		164.591	176.389	1.07168
Cybasc3	-1.32641	-1.23424	-0.888844	-1.50308	-0.844048	2		118.943	131.369	65.5255	68.7343	73.8684	64.6887	48.0945	50.5169	48.7591	56.4901	41.3589	45.6562		59.972	50.9652	0.849816
Cyfip2	-0.464129	-1.22369	-1.55618	-2.0101	-1.28816	2		342.973	326.679	147.811	78.5838	147.704	125.319	236.798	248.088	147.757	137.836	89.3376	75.4038		110.693	192.62	1.74012
Cyp1b1	-2.42015	-2.49307	-1.47045	-1.84239	0.244114	2		6.63794	2.79508	0.921221	1.20462	6.75425	4.78662	0.0548398	0.0812605	0.0308212	0	0.735521	0.452682		2.47582	0.0417304	0.0168552
Cyp4f13	-0.060261	-0.137922	0.233287	-0.362738	-0.103787	2		5.05564	5.34861	5.14101	7.44031	4.51382	5.02942	5.29204	4.60476	3.94511	5.3282	3.9605	3.68612		4.96186	4.79253	0.965873
Cysltr2	-1.38192	-1.34223	-1.22432	-1.19873	-1.07845	2		1.65948	1.55282	0.0891504	0.14172	0.329476	0.138743	0	0	0	0.0557927	0.141446	0.129338		0.161645	0.0139482	0.0862887
Cystm1	-2.3468	-3.04445	-3.17259	-2.68026	-1.17491	2		10.3814	11.6289	0.237734	0.425161	4.64561	3.98885	0.932276	1.78773	0.184927	0.725305	1.13157	0.614354		1.84055	0.90756	0.493093
Cyth3	-1.14217	-1.24973	-0.504548	-0.655246	-1.1587	2		15.9774	14.286	8.76645	11.9754	7.90741	4.54382	6.30657	6.31123	5.48617	6.0814	8.88284	9.60332		8.6132	6.04634	0.701986
D430036J16Rik	-0.67808	-0.67808	-0.67808	-0.374265	0.088691	2		0.57889	0.621128	0	0	1.02137	0.381542	0	0	0	0	0.339471	0.129338		0.311954	0	0
D630023F18Rik	0.205114	-0.328866	-0.134325	-0.124815	0.036456	2		0.656075	0.379578	0.624053	0.14172	0.593056	0.520285	0.795177	0.704258	0.277391	0.139482	0.39605	0.388013		0.443863	0.479077	1.07934
D630045J12Rik	-1.01452	-1.00416	-1.37885	-1.06766	-0.851344	2		2.66289	1.13874	0.0891504	0.14172	0.626004	0.589656	0.411298	0.460476	0.585602	0.30686	0.282893	0.485016		0.369073	0.441059	1.19505
D930015E06Rik	-0.384677	-0.580464	-0.57439	-0.877676	0.198962	2		91.619	82.265	65.3472	50.7713	99.3039	100.588	68.5497	64.1687	60.4712	55.1511	48.0352	45.6885		68.2891	62.0852	0.909152
D930048N14Rik	-1.885	-1.36839	-0.707905	-1.40388	-1.02171	2		4.55394	3.65776	1.84244	2.40924	1.74622	1.28337	0.520978	0.243781	1.20203	0.753201	1.01841	0.840695		1.5234	0.679997	0.446369
Dab2ip	-1.5177	-0.451253	-1.63433	-1.80876	-0.684615	2		6.40638	2.93311	0.802353	0.850321	2.80054	2.25457	0.822597	1.13765	1.35613	4.93765	0.848679	0.388013		1.32408	2.06351	1.55845
Daglb	-0.143276	-0.509808	-0.619397	-0.602903	-0.337306	2		41.5643	41.4431	30.3408	22.9941	34.0678	31.2171	37.4556	37.5153	33.3485	24.3535	25.5169	28.4543		28.7652	33.1682	1.15307
Dapk1	-1.56665	-1.56168	-1.0246	-0.508986	-1.34167	2		22.075	16.0803	8.17212	9.56611	8.46752	5.37627	5.86786	5.68823	5.27042	6.33247	11.5703	14.6475		9.63331	5.78975	0.601013
Dapk2	-0.897624	-1.29188	-1.69576	-1.02075	-0.728213	2		4.32238	4.45142	0.475469	0.850321	2.73465	1.76897	1.48067	2.30238	0.893814	1.5064	2.17828	1.1317		1.52323	1.54582	1.01483
Dapp1	-0.701802	-0.919251	-0.616633	-0.802168	-0.572273	2		95.0538	88.2692	65.6147	53.2514	71.8257	50.8145	59.1721	52.7651	54.4302	41.5656	53.5799	50.7004		57.6311	51.9833	0.902
Darc	-1.55384	-1.57325	-1.57325	-1.51329	-1.30986	2		2.1226	1.82888	0	0	0.296528	0.104057	0	0.0270868	0	0	0.0848679	0		0.0809088	0.00677171	0.0836956
Dcbld2	-0.485499	-0.406391	-0.415618	-0.076149	-0.354408	2		2.81727	3.20916	2.13961	1.87779	2.40517	1.87302	1.80971	1.92316	1.88009	2.17591	2.57433	3.03943		2.31823	1.94722	0.839962
Dclk1	-0.426705	-0.426705	-0.426705	-0.426705	0.098108	2		0.308741	0.379578	0	0	0.461266	0.416228	0	0	0	0	0	0		0.146249	0	0
Dclk2	-0.014715	-0.22793	-0.439696	-0.488155	-0.268987	2		0.617483	0.448593	0.118867	0.14172	0.197685	0.346856	0.466138	0.568823	0.339033	0.278963	0.0565786	0.129338		0.165174	0.413239	2.50184
Dclre1b	-0.33034	-0.07104	-0.099189	-0.368306	0.043906	2		59.6643	60.491	53.5794	58.4596	60.5247	63.4053	46.8332	48.3229	57.2658	57.0201	45.9418	46.6909		54.7669	52.3605	0.95606
Ddah1	-0.855994	-0.875402	-0.875402	-0.67435	-0.630895	2		0.771853	0.897185	0	0	0.230633	0.138743	0	0.0270868	0	0	0.169736	0.129338		0.111408	0.00677171	0.0607829
Ddah2	-0.689596	-0.610088	-0.536289	-0.485385	-0.628979	2		1.89104	1.4493	0.83207	0.850321	0.724846	0.728398	0.904856	0.406302	0.801351	0.697409	1.10328	0.711357		0.825046	0.702479	0.851443
Ddb2	-0.196966	-0.770997	-0.924117	-0.90353	-0.841191	2		3.28038	3.45071	1.39669	1.20462	1.41675	1.4568	3.04361	2.57325	1.38695	1.72957	1.24473	1.42271		1.35705	2.18335	1.60889
Ddc	-0.430186	-0.687094	-0.704766	-0.757872	-0.637076	2		0.849039	0.690143	0.0297168	0.14172	0.0329476	0.242799	0.301619	0.325042	0.0308212	0.167378	0.0282893	0.0646688		0.0900237	0.206215	2.29067
Ddit3	-0.714054	-0.363457	-0.682848	-0.691815	-0.616839	2		13.0443	13.9409	8.26127	7.79461	9.68658	7.21461	7.78725	7.88227	7.92104	12.6091	7.6664	8.27761		8.15018	9.04993	1.1104
Ddit4	-1.94314	-1.22937	-1.64649	-1.37881	-1.56538	2		88.9561	67.3234	18.3353	30.2218	25.5014	25.9795	17.2745	21.8862	26.8144	38.6922	39.2372	19.627		26.4837	26.1668	0.988035
Ddit4l	-0.544757	-0.541803	-0.410502	-0.484963	-0.51276	2		0.617483	0.379578	0.148584	0.10629	0.0658951	0.0346856	0.0274199	0.0270868	0.0308212	0.0278963	0.141446	0		0.0828169	0.0283061	0.341791
Ddr1	-0.882151	-1.05397	-1.94284	-2.42172	-1.67202	2		10.8059	4.79649	1.51556	1.0629	1.58148	1.9424	3.89362	3.65672	3.29787	3.18018	0.735521	0.549685		1.23126	3.5071	2.84839
Ddr2	-0.447868	-0.292384	-0.030996	-0.461912	-0.219164	2		0.463112	0.414086	0.178301	0.637741	0.26358	0.208114	0.0822597	0.0270868	0.154106	0.195274	0.0565786	0.0323344		0.229441	0.114682	0.49983
Ddx26b	-0.638341	-0.912148	-0.33925	-0.25771	-0.374899	2		23.117	20.2212	19.5239	14.3137	19.505	13.458	14.5051	12.6225	11.7429	10.3495	17.1999	18.7216		17.1204	12.305	0.718735
Dedd2	-0.46011	-0.388848	-0.487841	-0.584566	-0.229829	2		44.5745	42.4438	31.2918	30.1864	36.9342	36.9749	31.5603	31.1499	30.6979	35.2889	29.1663	28.1956		32.1249	32.1742	1.00154
Degs2	-1.43613	-1.56534	-1.32652	-1.22144	-1.33142	2		2.81727	2.07043	0.356602	0.389731	0.494213	0.242799	0.301619	0.243781	0.215748	0.111585	0.339471	0.614354		0.406195	0.218183	0.53714
Dennd1c	-0.728428	-0.494068	0.16968	-0.565601	-0.590098	2		19.3735	17.9782	20.2966	21.9666	14.464	9.67729	11.1873	10.5639	12.0203	13.9203	11.6552	12.9338		15.1656	11.9229	0.786184
Dennd2a	-1.90528	-1.45926	0.311817	-1.29197	-1.70765	2		13.1987	9.00636	9.47966	18.5653	3.29476	2.11582	1.61777	2.84412	2.31159	4.49131	3.423	4.46215		6.89012	2.8162	0.40873
Dennd3	-0.802821	-1.1665	-1.22789	-1.01692	-1.18338	2		27.4394	20.4972	8.05325	11.2668	11.0045	8.98358	13.2712	13.3538	8.16761	12.0791	11.6835	10.9937		10.3309	11.7179	1.13426
Dennd4a	-0.426089	-0.481059	-0.47501	-0.615332	-0.138962	2		128.552	105.626	84.3065	83.6149	108.365	104.126	93.0905	80.6917	90.2444	76.966	79.3232	72.8494		88.7641	85.2482	0.96039
Dennd5a	-0.914987	-0.833546	-0.274541	-0.606685	-0.370456	2		179.224	156.179	135.003	141.933	132.878	126.117	87.8259	89.1157	83.587	103.747	108.603	110.972		125.917	91.0688	0.723242
Depdc1a	-0.377442	-0.442024	-0.55178	-0.292455	-0.319708	2		32.9196	38.4064	24.9918	23.0295	28.1702	28.581	29.1473	25.2991	27.0918	24.8835	26.0544	31.8171		27.1073	26.6054	0.981485
Depdc1b	-0.326995	-0.339017	-0.384349	-0.259774	-0.634636	2		51.4054	57.4199	46.6257	36.2804	33.9689	35.414	42.0895	44.2599	44.4133	41.2029	45.0365	45.5269		40.4754	42.9914	1.06216
Depdc5	-0.133854	-0.169324	-0.226296	-0.325122	-0.242449	2		41.7959	37.7508	34.0852	33.6231	36.3741	30.558	35.6184	36.7027	34.9204	35.5957	29.5623	33.5308		32.9556	35.7093	1.08356
Desi1	-0.681044	-0.784078	-1.21178	-0.887467	-0.639831	2		98.8358	105.695	48.0521	39.1148	65.2362	65.3131	64.3271	62.4893	61.0568	56.8806	59.945	49.698		54.5598	61.1884	1.12149
Dfna5	-3.22998	-3.27033	-3.65327	-3.31428	-1.93587	2		36.4315	42.1677	1.96131	2.44467	8.76405	10.3016	2.90651	3.68381	2.86637	3.48704	3.22498	2.87776		4.92907	3.23593	0.6565
Dgat1	-1.51766	-1.13144	-1.21058	-1.43205	-1.25623	2		80.4657	82.127	35.0361	34.0837	34.2655	32.6392	27.6118	27.8723	34.2423	38.8875	29.0248	29.974		32.5039	32.1535	0.989221
Dgat2	-1.7848	-0.740149	-2.57832	-2.69074	-1.53125	2		130.791	134.095	23.6249	19.0614	38.5157	51.8203	37.1265	38.3279	75.5119	82.2663	22.0374	17.2989		28.7264	58.3081	2.02977
Dgka	-0.81726	-0.434395	-0.157434	-0.521204	-0.248094	2		19.9138	21.8775	19.7617	17.5024	17.4952	17.3775	10.4196	12.4329	14.9791	15.4267	13.1545	15.3588		16.775	13.3145	0.793713
Dgkd	-0.322388	-0.255454	-0.223662	-0.193365	-0.350053	2		149.74	134.957	127.455	116.069	121.544	101.386	118.097	109.187	117.521	120.652	119.041	129.693		119.198	116.364	0.976227
Dgkg	-0.715167	-0.854806	-0.587744	-0.996607	-0.530922	2		48.511	47.1367	31.4404	31.5327	33.6724	31.9108	26.9537	30.5269	22.2837	29.7096	22.688	24.2508		29.2492	27.3685	0.935701
Dgkh	-1.82459	-1.33663	-1.08929	-1.00945	-0.994152	2		6.67653	5.07255	1.48584	2.97612	3.06412	1.83834	1.04196	0.839692	1.6027	1.84116	2.6309	2.19874		2.36568	1.33138	0.562789
Dhrs7	-1.12113	-0.691776	-0.807858	-0.884072	-0.81068	2		67.0741	68.1861	36.938	39.4691	37.1978	39.056	28.5989	32.5042	35.9991	46.9774	34.3149	38.0576		37.5056	36.0199	0.960389
Dhrs9	-2.54764	-1.88861	-2.52752	-1.52244	-0.842796	2		7.25542	5.3141	0.208018	0.31887	2.93233	3.19108	0.356459	0.135434	0.986278	0.948476	1.35789	1.71372		1.62032	0.606662	0.374409
Dip2c	-0.140029	-0.27451	-1.85364	0.544589	-0.638827	2		17.2123	12.9402	2.64479	4.25161	8.76405	9.88541	14.2309	12.9475	10.6333	13.9482	21.811	23.0868		11.7406	12.94	1.10216
Dkk2	-0.187275	-0.330236	-0.275549	-0.333	-0.271754	2		0.501705	0.24155	0.0891504	0.17715	0.0988427	0.173428	0.246779	0.162521	0.154106	0.0278963	0.113157	0.0646688		0.1194	0.147826	1.23807
Dleu2	-0.943711	-0.59043	-0.299705	-0.608498	-0.684157	2		5.71172	6.34931	4.4278	4.99564	3.52539	3.22576	2.33069	2.97955	2.95883	4.37973	3.08353	4.1388		3.89949	3.1622	0.810927
Dlg1	0.000896	-0.127169	-0.332812	-0.152832	-0.169603	2		70.7404	70.4981	60.5331	51.1964	66.4552	58.8962	72.6353	68.6922	65.7724	63.3805	62.6891	64.1515		60.6536	67.6201	1.11486
Dlg2	-1.08858	-1.1682	-1.34644	-1.30653	-1.24701	2		1.89104	1.34578	0.0594336	0	0.0329476	0.173428	0.164519	0.297955	0.246569	0.083689	0.0848679	0.0323344		0.0638353	0.198183	3.1046
Dlg3	-1.36748	-1.625	-1.17963	-0.181487	-0.268284	2		5.21001	2.72606	1.04009	1.34634	3.16297	3.08702	0.740337	1.11056	0.52396	0.697409	3.14011	3.62145		2.56633	0.768066	0.299286
Dlg4	-1.73345	-1.66333	-0.801489	-1.86013	-0.411088	2		7.52557	5.55565	2.43678	4.21618	5.69993	3.64199	1.34357	1.19182	1.1712	1.59009	1.21644	0.937698		3.02483	1.32417	0.437767
Dlg5	-0.782213	-0.821005	-0.821005	-0.797867	-0.821005	2		1.11919	0.414086	0	0	0	0	0.0274199	0.0270868	0	0	0	0.0323344		0.00538907	0.0136267	2.52858
Dlgap5	-0.142153	-0.101118	-0.384257	-0.256106	-0.22346	2		81.3919	86.5784	73.133	55.0937	75.9441	67.637	74.4176	77.6038	80.7823	75.6828	63.8206	76.5032		68.6886	77.1216	1.12277
Dmc1	-0.499958	-0.626494	-0.758599	-0.715934	-0.496361	2		0.656075	0.828171	0.0594336	0	0.296528	0.173428	0.274199	0.189608	0.0616424	0.195274	0.0565786	0.0646688		0.10844	0.180181	1.66158
Dmd	-0.508043	-0.909021	-0.85638	-0.724964	-0.201535	2		1.15778	0.655636	0	0.10629	0.691899	0.624341	0.356459	0.325042	0.0308212	0	0.113157	0.194006		0.288282	0.17808	0.617729
Dmkn	-1.87118	-0.091221	-2.2878	-0.556713	-2.0242	2		12.9285	9.24791	1.60471	1.34634	1.51559	2.42799	2.55005	2.0586	10.5408	10.1543	8.26047	6.17587		3.55516	6.32594	1.77937
Dmpk	-1.09778	-1.19096	-1.18966	-0.96248	-0.86847	2		1.69808	0.931693	0.0297168	0	0.362423	0.173428	0.0548398	0.108347	0	0.0278963	0.0848679	0.29101		0.156908	0.0477709	0.304452
Dmwd	-2.62737	-2.18533	-2.088	-1.22214	-0.737762	2		7.44839	4.58945	0.416035	0.885751	4.57971	1.83834	0.0822597	0.189608	0.277391	0.808994	2.43288	1.58439		1.95618	0.339563	0.173584
Dmxl2	-0.463224	-0.633101	-0.476354	-0.338678	-0.156698	2		84.8653	84.7495	66.1199	55.2354	84.9388	67.0126	64.3819	58.1012	57.0192	51.6361	66.6778	67.0292		67.8356	57.7846	0.851833
Dnahc2	-2.59346	-2.42199	-1.91313	-2.4659	-2.03296	2		6.75372	4.79649	0.534902	1.0629	0.790741	0.520285	0.10968	0.135434	0.277391	0.251067	0.226314	0.226341		0.560247	0.193393	0.345192
Dnahc7a	-0.584121	-0.637354	-0.6791	-0.655962	-0.654294	2		0.926224	0.276057	0	0	0	0.0346856	0.0548398	0.0812605	0.0308212	0.0278963	0	0.0323344		0.01117	0.0487044	4.36029
Dnajb4	-0.053873	-0.328923	-0.485809	-0.270755	-1.08621	2		19.8752	18.0817	14.0263	12.5068	9.91722	6.90244	18.3713	18.1211	15.4722	14.3387	17.992	13.1278		12.4121	16.5758	1.33546
Dnajc21	-0.087832	-0.00335	-0.454178	-0.100718	-0.151089	2		30.7584	32.8853	25.2593	20.6557	31.1025	26.0142	30.0522	29.7143	32.917	30.5744	27.7235	31.4937		27.0415	30.8145	1.13953
Dnajc28	-0.491593	-0.453779	-0.328106	-0.32305	-0.86297	2		5.67312	5.48663	4.16035	4.32247	2.66875	2.56674	3.81136	3.54837	4.03757	3.57073	4.18681	4.33281		3.70632	3.74201	1.00963
Dnajc6	-3.1039	-3.96625	-4.35305	-1.51612	-1.99186	2		29.3304	26.6395	0.624053	0.21258	6.88604	5.68844	2.44037	2.30238	0.369854	1.33902	10.6368	7.63092		5.2798	1.61291	0.305486
Dnase2b	-1.16917	-1.16917	-1.16917	-1.04628	-0.305723	2		1.42793	1.06972	0	0	1.15316	0.485599	0	0	0	0	0.113157	0.0646688		0.302765	0	0
Dnmt3a	-1.44114	-1.97254	-1.38757	-1.54304	-0.572391	2		110.066	81.5058	34.3229	37.6621	73.3742	54.8033	33.4523	35.8359	22.1604	25.1625	33.5794	30.847		44.0982	29.1528	0.661088
Dnpep	-0.837285	-0.580044	-0.386359	-0.264808	-0.217954	2		59.7029	53.21	39.8205	46.0945	48.7953	48.0049	30.3538	31.9625	32.8862	41.984	46.7905	46.8526		46.0597	34.2966	0.744612
Dntt	-1.37865	-1.37865	-1.37865	-1.37865	-1.37865	2		2.19978	1.00071	0	0	0	0	0	0	0	0	0	0		0	0	#DIV/0!
Dock11	-0.771911	-0.668151	-0.297078	-0.36524	-0.379228	2		144.877	135.268	118.867	108.77	114.789	100.137	87.8259	75.4097	90.3061	85.2512	107.33	109.711		109.934	84.6982	0.770446
Dock5	-0.512623	-0.708559	-0.639666	-0.94366	-0.226272	2		167.724	158.56	111.705	97.0075	142.004	136.627	114.67	113.44	98.6278	100.259	83.0573	85.6215		109.337	106.749	0.976331
Dock9	-0.325429	-0.454812	-2.56539	-0.915261	-1.47875	2		6.36779	4.45142	0.0594336	0.10629	1.35085	1.24868	4.1404	4.09011	3.69854	3.65442	2.17828	2.61909		1.26044	3.89587	3.09089
Dok4	-0.124524	-0.014171	-0.162469	-0.339781	-0.260747	2		1.73667	1.86339	1.51556	1.48806	1.25201	1.42211	1.80971	1.32725	1.20203	2.34329	1.13157	1.29338		1.35045	1.67057	1.23705
Dok7	-0.654183	-0.633601	-0.593971	-0.53285	-0.09916	2		0.887631	0.345071	0	0.14172	0.428318	0.589656	0	0.0541737	0	0.083689	0.169736	0.0646688		0.23235	0.0344657	0.148335
Dos	-0.197162	-0.253809	-0.221359	-0.539336	-0.157108	2		5.05564	4.79649	4.51695	3.64929	4.74445	3.88479	4.08556	4.25263	4.00675	3.93338	3.08353	3.07177		3.82513	4.06958	1.06391
Dpysl5	-0.583591	-0.622149	-0.575905	-0.531744	-0.551361	2		0.733261	0.345071	0.0297168	0.03543	0.0658951	0.0346856	0	0.0541737	0	0	0	0.129338		0.0491775	0.0135434	0.275398
Draxin	-1.06922	-1.06372	-1.10157	-1.10377	-1.05373	2		1.50511	0.862678	0	0.03543	0	0.104057	0.0274199	0.0541737	0.0616424	0.0278963	0	0.0323344		0.0286369	0.0427831	1.49398
Dscam	-0.376275	-0.313602	-0.349675	-0.31376	-0.325131	2		0.424519	0.207043	0.0297168	0.03543	0.0658951	0.0346856	0.0274199	0	0.0616424	0.0557927	0.0848679	0.0323344		0.047155	0.0362137	0.767973
Dscaml1	-0.731904	-0.731328	-0.616801	-0.751312	-0.703332	2		0.849039	0.517607	0.0891504	0.10629	0.0329476	0.0346856	0	0.0270868	0	0.0278963	0	0		0.0438456	0.0137458	0.313504
Dsg2	-0.489921	-0.509329	-0.483995	-0.486191	-0.204844	2		0.501705	0.345071	0	0.03543	0.296528	0.173428	0	0.0270868	0	0	0	0.0323344		0.0896201	0.00677171	0.0755601
Dst	-0.450465	-0.955821	0.2715	-1.10547	-1.16423	2		1.73667	0.897185	1.39669	2.19666	0.0329476	0.0346856	0.795177	0.59591	0.277391	0.111585	0.0565786	0.0970032		0.635761	0.445016	0.699973
Dstyk	-0.652305	-0.682181	-0.282855	-0.421515	-0.785463	2		28.4042	30.4698	23.6249	24.4113	17.3963	15.9207	18.0149	18.717	18.8934	17.0447	20.6229	22.8281		20.8007	18.1675	0.873407
Dtnb	-2.86727	-2.79273	-2.44265	-2.08256	-0.65527	2		19.3735	20.2557	2.8231	2.8344	13.5414	10.8913	1.75487	1.95025	1.66434	2.34329	4.27168	3.55679		6.31978	1.92819	0.305104
Dtx3	-0.336678	-0.232048	-0.220674	-0.406408	0.187805	2		15.63	16.5979	15.1853	12.1879	18.1871	18.7996	12.9148	12.1891	13.2223	13.9203	12.2493	11.5757		14.6975	13.0616	0.888697
Dusp10	-1.5271	-0.811327	-0.830973	-0.82744	-0.860257	2		10.0727	7.59157	3.95233	5.10193	4.84329	3.98885	2.35811	2.4649	3.82183	5.38399	4.78089	4.30048		4.49463	3.50721	0.780311
Dusp14	-0.522956	-0.460115	-0.517686	-0.573584	-0.215143	2		0.694668	0.414086	0.0297168	0.14172	0.296528	0.381542	0.0822597	0.0812605	0.0924635	0.167378	0.0565786	0.0323344		0.156403	0.10584	0.676715
Dusp16	-2.09501	-1.50167	-0.749439	-1.50225	-1.21892	2		11.7322	8.52326	2.91225	8.32606	3.95371	3.60731	1.06938	2.13986	0.893814	4.96555	3.14011	2.71609		4.10925	2.26715	0.551718
Dusp2	0.01984	-0.503742	-0.421659	-0.223075	0.000917	2		9.57098	7.45354	6.00279	6.20026	8.43458	8.60204	9.45986	7.82809	6.2567	5.16082	7.41179	6.88723		7.25645	7.17637	0.988965
Dusp4	-3.02109	-2.69743	-2.94091	-2.2355	-0.015488	2		9.33943	8.66129	0.356602	0.24801	11.96	5.82719	0.274199	0.189608	0.246569	0.83689	1.24473	1.00237		3.43981	0.386817	0.112453
Dusp6	-1.96649	-0.617547	-1.35957	-1.46828	-0.904386	2		57.5803	47.8959	12.9565	26.9268	34.3314	21.0889	12.1196	13.3809	28.0473	40.0034	14.5973	22.2461		22.0245	23.3878	1.0619
Dusp8	-0.570815	-0.21584	-0.524571	-0.469507	-0.32525	2		0.694668	0.276057	0.0297168	0.03543	0.197685	0.173428	0	0	0	0.557927	0.113157	0.0323344		0.0969587	0.139482	1.43857
Dzip1	-0.194928	-0.000466	-0.380647	-0.343693	-0.415808	2		0.540297	0.310564	0.118867	0.0708601	0.0329476	0.104057	0.246779	0.243781	0.431497	0.418445	0.0848679	0.161672		0.0955453	0.335126	3.5075
E2f8	-0.190964	-0.145374	-0.375083	-0.192944	-0.152821	2		124.616	129.367	108.823	86.5556	119.896	108.358	111.407	110.839	117.275	112.171	108.801	113.138		107.595	112.923	1.04952
Ear11	-5.13612	-5.05484	-4.22011	-2.46888	0.674668	2		43.0308	29.1585	1.30754	0.673171	67.3778	49.0455	0.10968	0	0.0924635	0.139482	8.4585	2.94243		21.6341	0.0854062	0.00394775
Ecm1	-2.53062	-2.04312	-1.33958	-1.11382	-0.718497	2		63.8709	45.4114	14.4424	27.5291	37.3955	28.2341	7.07433	10.1846	10.9415	14.0598	27.0446	22.3754		26.1702	10.5651	0.403706
Ect2l	-0.185454	-0.638175	-0.679921	-0.656783	-0.069033	2		0.617483	0.586621	0	0	0.395371	0.659027	0.411298	0.406302	0.0308212	0.0278963	0	0.0323344		0.181122	0.21908	1.20957
Eda2r	-0.545581	-0.527064	-0.795318	0.203737	-0.613138	2		0.849039	0.828171	0.118867	0	0.230633	0.173428	0.383878	0.135434	0.52396	0.0278963	1.3296	0.905364		0.459648	0.267792	0.582603
Edil3	-1.74351	-1.74351	-1.53365	-1.65585	-1.69553	2		2.97164	1.72536	0.0297168	0.28344	0.0329476	0.0346856	0	0	0	0	0.0282893	0.0970032		0.0843471	0	0
Efcab11	-0.335027	-0.140378	-0.584895	-0.483634	-0.268431	2		8.79913	10.0416	5.76506	6.1294	7.77562	7.52678	6.96465	7.55723	7.08887	9.81951	6.30851	6.59622		6.6836	7.85757	1.17565
Efcab14	-0.670887	-0.60724	-0.845262	-0.751246	-0.336257	2		69.3896	74.3629	39.3748	39.7525	61.2825	52.1672	46.9154	42.6347	49.129	44.5505	40.4537	44.1365		46.1945	45.8074	0.991619
Efcab5	-0.170544	0.038597	-0.292288	-0.370373	-0.211551	2		0.656075	0.4831	0.386318	0.17715	0.329476	0.381542	0.301619	0.487563	0.554781	0.669512	0.169736	0.258675		0.283816	0.503369	1.77357
Efna2	-0.328667	-0.287932	-0.196003	-0.415408	-0.171646	2		0.57889	0.207043	0.148584	0.28344	0.230633	0.242799	0.137099	0.0812605	0.0308212	0.251067	0.0565786	0.0323344		0.165728	0.125062	0.754621
Efnb1	-0.37566	-0.227423	-1.05628	-0.540364	-0.236231	2		6.13624	4.10635	2.08018	1.80693	3.95371	4.43976	3.40007	4.03594	3.57526	4.88186	3.50787	2.9101		3.11642	3.97328	1.27495
Efnb2	-1.22406	-1.70372	-1.70902	-1.63545	-1.68052	2		3.55053	3.45071	0.505186	0.24801	0.461266	0.346856	0.932276	0.920952	0.400675	0.362652	0.509207	0.388013		0.409756	0.654139	1.59641
Egln1	-0.648263	0.1554	0.036649	-0.338098	-0.320296	2		142.6	112.424	78.3929	183.244	95.2514	108.601	72.553	89.4407	103.097	181.159	90.8086	110.519		111.136	111.562	1.00384
Egln3	-2.31257	-1.26197	-0.921297	-1.42979	-1.11886	2		385.888	296.658	67.1302	292.333	144.805	168.399	56.9237	78.8768	85.6521	197.785	114.996	137.098		154.127	104.809	0.680021
Ehd1	-1.28412	-1.12133	-0.405489	-1.20853	-0.58979	2		142.986	132.611	80.7405	126.84	92.0555	90.3908	49.8768	62.1101	49.5296	76.0733	59.0115	59.1073		84.6909	59.3975	0.701344
Ehd3	-2.92148	-2.93798	-2.96004	-2.54709	-2.19327	2		8.49039	5.07255	0	0	1.02137	0.381542	0	0.0541737	0.0308212	0	0.339471	0.323344		0.344289	0.0212487	0.0617177
Ehhadh	-0.606555	-0.489928	-0.781048	-0.646085	-0.030677	2		0.849039	0.862678	0.0891504	0.0708601	0.593056	1.04057	0.356459	0.0812605	0.308212	0.334756	0.113157	0.258675		0.360911	0.270172	0.748582
Eid1	-0.222871	-0.010264	-0.106569	-0.176456	-0.358808	2		96.7132	88.4073	69.8642	101.932	70.8702	73.0479	76.9128	81.423	74.803	108.991	83.0008	80.5774		79.8821	85.5325	1.07073
Eid2	-0.18324	-1.09295	-1.61135	-1.01428	-0.460544	2		5.21001	3.14015	0.891504	0.496021	3.16297	2.35862	3.78394	3.33168	1.54106	1.31113	1.66907	1.45505		1.67221	2.49195	1.49022
Eif5a2	-0.231242	-0.212703	-0.725825	-0.374478	-0.11302	2		10.6516	7.66058	4.75469	5.52709	8.66521	8.11644	8.91146	6.39249	8.41418	7.11357	7.52495	6.14354		6.78865	7.70793	1.13541
Elmsan1	-0.337615	-0.34317	-0.078518	-0.372512	-0.267778	2		70.1615	57.1783	58.0963	62.3923	54.8577	50.5717	50.9736	49.3793	51.8104	48.1491	50.2135	47.6933		53.9708	50.0781	0.927874
Elovl3	-0.291981	-1.07522	-1.42093	-1.22539	-1.24003	2		2.23838	2.24296	0.208018	0.21258	0.362423	0.381542	1.34357	1.95025	0.462318	0.61372	0.254604	0.517351		0.322753	1.09247	3.38484
Elovl5	-0.445269	-0.589299	-0.320675	-0.416551	-0.466166	2		180.459	181.991	135.657	154.156	128.627	133.193	133.946	131.723	109.292	130.945	140.711	130.34		137.114	126.477	0.92242
Eml2	-0.667892	-0.605437	-0.454895	-0.498996	-0.173909	2		59.5871	54.1762	41.9601	40.4965	52.7161	47.9009	36.112	34.7524	35.8142	38.2738	38.5583	41.3557		43.8313	36.2381	0.826764
Emp2	-2.62078	-2.60079	-2.41448	-1.94984	-1.14023	2		6.36779	3.93381	0.0594336	0.24801	1.81212	1.76897	0	0	0	0.0278963	0.311182	0.873029		0.845456	0.00697409	0.0082489
Endod1	-2.63355	-1.68519	-1.22339	-0.440025	-1.18932	2		40.5609	36.9571	13.3131	18.7425	17.9894	14.8801	4.99042	5.82367	10.7874	11.9396	26.0261	30.5884		20.2566	8.38528	0.413953
Endou	-0.581359	-0.630037	-0.819661	-0.842767	-0.770315	2		1.19637	0.448593	0.0297168	0.03543	0.0329476	0.104057	0.219359	0.216695	0.215748	0.139482	0	0.0323344		0.039081	0.197821	5.06182
Eng	-0.407358	-0.309683	-1.74507	-1.01873	-1.35882	2		10.8445	6.65988	2.43678	1.38177	3.55834	2.04645	6.90981	5.79658	8.35254	5.38399	3.64932	3.97713		2.84163	6.61073	2.32639
Eno3	-1.75792	-1.72472	-1.13985	-1.47605	-1.72098	2		8.14305	5.83171	1.81272	3.43671	1.28495	1.56085	1.20647	1.51686	1.04792	1.78537	2.09341	1.64905		1.97295	1.38916	0.7041
Enpp1	-0.354736	-0.867357	-1.35495	0.035998	1.07808	2		6.21342	4.31339	1.51556	1.38177	11.301	13.1459	4.05814	3.73798	1.6027	3.26387	7.15719	3.68612		6.36459	3.16567	0.497389
Enpp5	-0.46894	-0.416021	-2.81255	-2.87742	-1.14582	2		6.02046	8.6958	0.237734	0.14172	2.53696	3.01765	4.5517	5.52571	3.94511	6.58354	0.113157	0.161672		1.03482	5.15152	4.97819
Entpd3	-1.48625	-1.65987	-1.09006	-0.434897	-0.27315	2		2.97164	1.62184	0.74292	0.3543	2.20749	1.24868	0.10968	0.243781	0.0308212	0.0557927	2.26314	0.614354		1.23848	0.110019	0.0888336
Entpd5	-1.74959	-1.9064	-2.08422	-2.12181	-1.18548	2		84.7495	91.6509	19.1673	20.9037	40.9209	35.5181	24.1295	26.9243	20.6502	24.9393	18.3597	20.6294		25.9165	24.1608	0.932256
Eomes	-2.31353	-2.25035	-2.26729	-2.02874	-0.246303	2		4.93986	3.00212	0.0297168	0.03543	4.61266	1.76897	0	0	0.0616424	0.0278963	0.339471	0.0970032		1.14721	0.0223847	0.0195123
Epas1	-1.72008	-1.37688	-1.38993	-1.07016	0.327357	2		6.05905	3.72677	0.83207	1.66521	6.7872	6.00062	0.520978	1.05639	1.1712	1.36692	1.64078	1.9724		3.14971	1.02887	0.326656
Epb4.1	-0.087104	-0.025657	-0.355921	-0.099363	-0.079169	2		176.369	161.631	138.421	125.245	166.187	153.657	160.461	157.618	169.455	162.552	158.42	156.951		149.814	162.522	1.08482
Epb4.1l4b	-2.21469	-2.38148	-2.35615	-2.03347	-2.19956	2		5.55734	2.86409	0	0.03543	0.164738	0.104057	0.10968	0.135434	0	0	0.254604	0.29101		0.14164	0.0612784	0.432636
Epb4.1l5	-0.228717	-0.754184	-1.18126	-0.903218	-0.095345	2		1.77526	1.79437	0.208018	0.24801	1.54854	1.66491	1.42583	1.32725	0.493139	0.808994	0.622364	0.355679		0.774586	1.01381	1.30883
Epcam	-0.715507	-0.746076	-0.847276	-0.705768	0.256294	2		1.08059	0.517607	0	0	1.81212	0.485599	0.137099	0.0541737	0.0616424	0.083689	0.141446	0.0646688		0.417305	0.0841511	0.201654
Epha1	-0.800613	-0.600136	-0.389196	-0.606989	-0.55078	2		1.50511	1.4493	0.861787	0.921181	0.757794	0.624341	0.383878	0.460476	0.431497	0.83689	0.509207	0.743691		0.736334	0.528185	0.717318
Epha2	-1.10607	-0.951632	-1.20025	-0.97715	-1.09325	2		2.23838	1.24226	0.208018	0.17715	0.395371	0.173428	0.356459	0.189608	0.554781	0.278963	0.39605	0.388013		0.289672	0.344953	1.19084
Ephb2	-0.527974	-0.581417	-0.638465	-0.555718	-0.566502	2		0.849039	0.310564	0.0297168	0	0.0988427	0.0346856	0.137099	0.0541737	0	0.111585	0.0848679	0.0646688		0.0521303	0.0757146	1.45241
Ephb6	-1.26238	-1.23775	-1.0406	-0.750313	-0.575456	2		1.81386	1.31127	0.208018	0.28344	0.988427	0.450913	0.0822597	0.0541737	0.0616424	0.111585	0.594075	0.452682		0.496259	0.0774153	0.155998
Epor	-1.78359	-1.92573	-1.5403	-0.26563	-0.450206	2		3.1646	2.65705	0.653769	0.03543	2.37222	1.35274	0.0822597	0.189608	0.0308212	0.0278963	2.40459	2.10174		1.48675	0.0826462	0.0555886
Ept1	0.000524	-0.168812	-0.393191	-0.151541	0.140915	2		63.4849	63.9417	45.4964	51.0547	69.9477	70.7587	67.1513	60.3224	57.4815	55.6532	60.8785	53.6428		58.6298	60.1521	1.02596
Erdr1	-2.09754	0.856091	-3.7232	0.763822	0.409001	2		17.0966	15.5282	0.267451	0.3543	22.5032	21.4704	4.11298	1.97734	33.2252	27.45	26.8182	29.974		16.8979	16.6914	0.987777
Erf	-1.31851	-1.28986	-0.961623	-0.481066	-0.940047	2		23.7345	20.6008	9.56881	12.2234	11.4328	10.7179	8.99372	7.58431	7.82858	9.1221	15.8703	15.3265		12.5233	8.38218	0.669328
Erg	-2.19019	-1.0904	-1.61958	-2.80362	-2.91046	2		32.3021	30.2282	9.71739	9.28267	4.74445	1.83834	4.88074	7.25927	13.1298	15.1756	3.62103	3.62145		5.47089	10.1114	1.84821
Ermap	-1.96323	-1.99909	-1.99581	-0.046564	-1.00269	2		3.35756	2.76057	0	0.03543	1.21906	0.832455	0.0548398	0.0270868	0.0308212	0	2.65919	3.20111		1.32454	0.0281869	0.0212805
Ero1l	-1.3353	-0.684284	-1.13668	-1.1227	-0.524828	2		1266.03	1155.89	363.823	736.591	834.661	848.064	447.602	511.02	521.001	985.438	527.737	583.41		649.047	616.265	0.949492
Esam	-2.0981	-2.09752	-2.09217	-2.1175	-2.09393	2		4.09082	2.58803	0	0.03543	0.0329476	0	0	0.0270868	0	0.0278963	0	0		0.0113963	0.0137458	1.20617
Esco1	-0.246611	-0.372044	-0.41568	-0.470758	-0.286421	2		47.662	51.0706	42.7625	30.7533	43.6885	36.9055	46.1751	36.7297	40.9922	34.8425	34.1169	36.5702		37.4661	39.6849	1.05922
Esco2	-0.168122	-0.377682	-0.396948	-0.29571	-0.436917	2		38.7856	49.3452	33.2531	33.198	34.2655	30.3152	39.2927	38.9238	34.7047	32.6666	32.1083	39.3186		33.7431	36.3969	1.07865
Espn	-0.43764	-0.257574	-0.619076	-0.448018	-0.268345	2		0.849039	0.414086	0.0891504	0.03543	0.362423	0.346856	0.246779	0.162521	0.339033	0.390549	0.198025	0.194006		0.204315	0.28472	1.39354
Ethe1	-0.834148	-0.686056	-0.705797	-0.849459	-1.00934	2		61.8641	71.1537	39.2559	41.524	32.8158	32.2576	33.699	40.0343	37.5094	44.411	38.0774	34.8565		36.4645	38.9134	1.06716
Ets1	-0.964871	-0.759082	-0.785369	-2.03055	0.188344	2		120.371	131.783	72.6873	72.7733	133.8	153.796	63.0109	65.198	70.1182	78.054	30.0715	30.1357		82.2107	69.0953	0.840466
Etv3	-1.66399	-1.58052	-0.846806	-0.932167	-0.584349	2		87.7983	69.7734	39.8502	46.874	59.4045	45.022	24.9795	23.3759	26.1364	25.2183	45.8004	35.8265		45.4629	24.9275	0.548305
Etv5	-2.2005	-1.26636	-1.42724	-1.93057	-1.58995	2		46.427	32.4712	5.97308	22.1083	15.057	9.81604	6.55335	9.047	11.712	19.918	10.071	9.15064		12.0294	11.8076	0.981565
Evpl	-0.400025	-0.201008	-0.448927	-0.492748	-0.220679	2		0.656075	0.414086	0.178301	0.0708601	0.461266	0.173428	0.137099	0.189608	0.308212	0.362652	0.0848679	0.0970032		0.177621	0.249393	1.40407
Exoc3l4	-1.68289	-1.7537	-1.42464	-1.23532	-1.37608	2		3.31897	2.4155	0.208018	0.673171	0.494213	0.485599	0.219359	0.189608	0.154106	0.139482	0.735521	0.549685		0.524368	0.175639	0.334953
Exoc6	-0.515061	-0.596491	-0.320187	-0.630845	-0.708671	2		88.8403	98.6214	78.0066	71.7458	59.4374	54.4911	66.3013	64.277	64.3854	58.9171	57.6253	62.7288		64.0058	63.4702	0.991632
Extl3	-0.494719	-0.751139	-0.741946	-0.377155	-1.01913	2		21.5733	17.2536	11.3221	11.0896	10.4444	7.70021	13.0793	13.8955	12.2977	9.95899	13.7203	15.7145		11.6652	12.3079	1.05509
Eya2	-2.38885	-2.38818	-2.40659	-1.90736	-0.058503	2		4.86268	3.89931	0.0297168	0	5.73288	2.60142	0.0548398	0	0	0.0557927	0.480918	0.388013		1.53882	0.0276581	0.0179735
Ezr	-1.41842	-1.01739	-0.470125	-0.547816	-0.703286	2		251.74	229.3	170.337	176.371	156.204	138.465	84.5081	94.208	100.631	135.995	162.777	165.649		161.634	103.835	0.642412
F11r	-1.67871	-2.8091	-1.81559	-1.68154	-2.57363	2		15.2441	13.4923	2.76366	3.96817	1.84506	1.31805	3.59201	4.00885	0.739708	1.64588	3.05524	4.52682		2.91283	2.49661	0.857108
F2r	-4.9635	-5.14664	-3.36501	-1.87178	-0.567704	2		94.2047	88.5798	10.5495	5.38537	79.766	42.9061	1.80971	2.11277	1.26367	1.95274	31.9669	16.5229		31.1828	1.78472	0.0572343
F2rl3	-0.64157	-0.897248	-0.855584	-0.885321	-0.016587	2		12.6584	11.3874	7.22118	5.17279	10.7409	13.0071	7.89693	6.79879	6.34916	5.63506	7.18548	4.91483		8.04038	6.66999	0.829561
F730035M05Rik	-0.495682	-0.48644	-0.434161	-0.403669	-0.440926	2		0.540297	0.586621	0.208018	0.10629	0.164738	0.138743	0.0822597	0.135434	0.0924635	0.139482	0.169736	0.194006		0.163588	0.11241	0.68715
F9	-0.45919	-0.530357	-0.271978	-0.446183	-0.514267	2		0.463112	0.586621	0.0297168	0.496021	0.0658951	0.0693713	0.137099	0.0812605	0	0.111585	0.141446	0.0970032		0.149909	0.0824863	0.550243
Faah	-2.99485	-3.13504	-2.60435	-2.16575	-1.07285	2		9.68676	8.38523	1.15896	0.14172	4.97508	2.56674	0.274199	0.243781	0.0616424	0.223171	1.69736	0.776026		1.88598	0.200698	0.106416
Fads1	-0.762451	-0.365768	-0.594263	-0.431015	-0.099836	2		146.652	131.679	85.0495	98.6372	127.54	132.048	80.3951	82.8586	91.693	123.86	110.837	95.0955		108.201	94.7016	0.875235
Fads2	-1.40851	-0.666035	-0.703995	-0.70727	-0.449305	2		148.273	119.533	65.5553	98.0704	89.848	105.757	45.4896	54.1466	55.2007	112.841	88.6869	74.5632		87.08	66.9194	0.768482
Fah	-2.96255	-3.33726	-2.94895	-3.33211	-2.82186	2		8.49039	10.6282	0.416035	0.31887	0.362423	0.624341	0.411298	0.297955	0.0616424	0.0278963	0	0.0970032		0.303112	0.199698	0.658825
Fam101b	-1.70022	-1.78061	-2.91206	-2.9169	-2.51289	2		123.072	134.336	20.772	11.6919	25.8638	17.5856	38.6895	39.1405	36.708	36.7953	15.7288	16.6199		18.0437	37.8333	2.09676
Fam102a	-1.35519	-2.56064	-2.12133	-2.14098	-1.01662	2		21.4189	15.0106	3.7146	3.11784	10.5432	6.45153	6.08721	6.93423	2.58898	1.92485	3.7059	3.0071		5.09003	4.38382	0.861255
Fam109b	-1.7813	-1.94554	-1.72458	-1.268	-1.79885	2		4.59253	4.20987	0.772637	0.496021	0.757794	0.346856	0.411298	0.731344	0.246569	0.557927	1.38618	1.09937		0.809809	0.486785	0.601111
Fam110b	-0.177598	-0.529427	-0.248092	-0.54821	-0.636654	2		1.19637	1.06972	0.564619	1.02747	0.362423	0.381542	0.932276	0.839692	0.369854	0.585823	0.367761	0.549685		0.54225	0.681911	1.25756
Fam110c	-0.479411	-0.059599	-0.507992	-0.944147	0.235013	2		1.85245	1.13874	0.624053	0.885751	1.51559	2.35862	0.740337	0.839692	1.1712	1.61799	0.367761	0.226341		0.996353	1.09231	1.0963
Fam117b	-0.578212	-0.657546	-0.068379	-0.328831	-0.595398	2		94.6292	76.9854	71.8849	91.693	58.3831	54.5258	56.293	57.9929	48.1427	59.9213	69.8462	66.3825		68.7859	55.5875	0.808123
Fam126b	-0.624265	-0.657342	-0.54651	-0.603996	-0.517565	2		49.1285	53.348	34.9172	34.6152	33.2441	37.738	34.4668	31.3124	33.78	30.4628	35.0504	31.6877		34.5421	32.5055	0.94104
Fam129a	-2.70153	-3.2038	-1.09281	-1.72396	-1.00477	2		128.089	107.248	45.2884	63.9867	73.4401	42.8368	15.9584	18.5274	8.13679	15.622	38.8695	30.9764		49.233	14.5611	0.29576
Fam131a	-1.14129	-1.00645	-0.520305	-1.15511	-0.929663	2		1.5823	1.06972	0.534902	0.708601	0.164738	0.277485	0.0548398	0.0541737	0.0924635	0.223171	0.0565786	0.0323344		0.295773	0.106162	0.35893
Fam134b	-2.082	-1.58065	-1.42572	-2.15354	-1.51043	2		31.5302	29.7451	7.31033	14.2429	11.3999	8.81015	6.47109	6.47375	6.65738	12.4976	5.20523	7.01657		8.9975	8.02495	0.891908
Fam160a1	-0.709335	-1.00579	-1.36081	-2.10593	-0.274473	2		4.7469	4.03733	1.27782	0.921181	3.69013	3.22576	1.48067	3.11499	1.41777	1.95274	0.311182	0.194006		1.60335	1.99154	1.24212
Fam160a2	-0.290722	-0.65105	-0.836069	-1.01576	-0.551886	2		63.292	68.0481	41.5144	31.1784	43.6555	45.2994	50.0139	56.9907	40.6223	42.2909	31.9669	31.9787		37.5989	47.4794	1.26279
Fam160b1	-0.623588	-0.596063	-0.593399	-0.703399	-0.753461	2		78.2659	72.0509	48.8544	50.0981	46.5549	41.7962	51.2478	45.6142	50.7008	48.0654	46.1115	45.4298		46.4742	48.9071	1.05235
Fam162a	-0.571463	0.214905	-0.263345	-0.809788	-0.467509	2		150.357	133.129	56.0459	179.807	89.5185	114.948	77.2692	112.844	98.1655	231.177	68.0923	92.7674		100.197	129.864	1.29609
Fam167a	-1.77951	-1.87107	-1.95246	-1.83269	-1.40737	2		3.74349	3.55423	0.118867	0.28344	1.05432	0.450913	0.329039	0.379216	0.123285	0.418445	0.480918	0.129338		0.419633	0.312496	0.744689
Fam169a	-0.57353	-0.387299	-0.739108	-0.472434	-0.623086	2		1.35074	0.9662	0.267451	0.31887	0.560109	0.242799	0.575818	0.325042	0.77053	0.530031	0.594075	0.517351		0.416776	0.550355	1.32051
Fam171a2	-0.454278	-0.391605	-0.431675	-0.394523	-0.227301	2		0.501705	0.276057	0.0594336	0	0.164738	0.208114	0.0274199	0	0.0616424	0.0557927	0.113157	0		0.0909071	0.0362137	0.39836
Fam174b	-3.50676	-2.91111	-3.50207	-1.36355	-0.984348	2		14.1249	12.181	0.356602	0.14172	7.34731	4.96005	0.219359	0.270868	0.647245	1.11585	5.7993	3.20111		3.63435	0.563331	0.155002
Fam178b	-0.721534	-0.658437	-0.513715	-0.672588	-0.653676	2		0.694668	0.828171	0.148584	0.31887	0.0658951	0.173428	0.0822597	0.0541737	0.0924635	0.139482	0.113157	0.0970032		0.152823	0.0920946	0.602623
Fam188b	-0.422274	-0.210218	-0.167654	-0.223859	-0.146143	2		0.810446	0.379578	0.237734	0.602311	0.362423	0.520285	0.10968	0.270868	0.339033	0.418445	0.311182	0.420347		0.409047	0.284506	0.695535
Fam199x	-0.158897	-0.479385	-0.785068	-0.727226	-0.256546	2		17.3281	16.4254	10.1037	8.64493	14.9911	12.9377	16.6439	13.3809	12.8216	10.8238	10.8348	8.76263		11.0458	13.4175	1.21472
Fam210b	-0.233551	-0.360716	-0.255039	-0.457502	0.28234	2		11.9251	12.9402	10.698	9.81412	13.6073	17.0653	10.5841	10.2659	8.90732	10.0148	9.44862	8.11594		11.4582	9.94302	0.867762
Fam211a	-0.796957	-0.622585	-0.389427	-0.424023	-1.07103	2		11.8094	9.59298	7.22118	8.64493	5.60109	3.53793	5.42914	6.04036	6.22588	6.97409	8.00587	7.43691		6.74132	6.16737	0.91486
Fam211b	-0.337918	-0.240361	-0.118387	-0.329801	-0.276449	2		0.424519	0.24155	0.208018	0.24801	0.13179	0.0693713	0.0822597	0.0270868	0.0616424	0.195274	0.0565786	0.0646688		0.129739	0.0915658	0.705767
Fam217b	-1.26241	-1.01835	-0.715988	-0.962567	-0.674985	2		14.5108	11.1803	6.56741	8.29063	7.64383	7.70021	5.15494	4.38807	4.8081	6.8625	6.42167	5.78786		7.0686	5.3034	0.750276
Fam3b	-0.517424	-0.400298	-0.372282	-0.512061	-0.249773	2		0.501705	0.517607	0.297168	0.03543	0.296528	0.242799	0.0822597	0.0270868	0.0924635	0.195274	0.0848679	0.0323344		0.164855	0.0992711	0.602174
Fam43a	-0.974065	-0.722676	-0.397159	-1.60501	-1.80458	2		31.839	22.7747	13.2834	27.7063	6.19414	8.01238	13.7374	13.0829	13.2531	19.0532	8.43021	8.18061		11.9678	14.7817	1.23511
Fam46c	-3.4303	-3.49849	-2.38514	-1.2508	-0.810454	2		14.6652	11.6289	2.31791	1.09833	8.89584	5.23753	0.137099	0.487563	0.308212	0.195274	5.91246	3.97713		4.5732	0.282037	0.0616717
Fam63b	-1.17925	-0.616586	-0.554714	-0.502707	-0.305808	2		97.2921	86.6129	47.0417	77.5209	79.3707	69.0244	44.2831	35.8088	46.6633	72.5863	68.9693	60.239		67.0277	49.8354	0.743504
Fam64a	-1.46536	-1.0088	-0.666283	-0.55398	-0.475546	2		51.4826	57.7649	32.5993	35.5009	39.4382	38.5704	19.002	19.2858	25.6124	27.6732	34.23	39.545		36.6473	22.8933	0.624694
Fam65c	-0.966662	-0.87155	-1.05618	-1.0301	-0.557194	2		1.35074	0.931693	0.0594336	0	0.494213	0.416228	0.137099	0.0541737	0.0616424	0.278963	0	0.0970032		0.177813	0.13297	0.747807
Fam69b	-0.438124	-0.144018	-0.314505	-1.5154	-1.05899	2		15.1669	15.3557	10.1929	13.9594	6.98488	6.62496	9.76148	12.2432	14.5168	12.916	4.97891	4.39748		7.85642	12.3594	1.57316
Fam83d	-0.451517	-0.458728	-0.58755	-0.266434	-0.219676	2		13.7004	15.5282	9.74711	9.03466	12.8166	12.0012	9.48728	11.3494	11.1264	9.59634	10.6085	13.3541		11.2604	10.3899	0.922693
Fam84b	-0.199319	0.150489	-0.118009	-0.344536	-0.147363	2		21.5347	16.4254	16.4334	18.3882	18.7142	15.3657	15.739	17.0647	20.6502	21.7034	15.2762	14.1948		16.3954	18.7893	1.14601
Far2	-0.378079	-0.360035	-1.89345	-2.9737	-2.67034	2		16.8264	22.1881	8.08297	0.956611	2.56991	1.87302	13.9841	15.5749	11.712	18.2442	1.66907	1.55205		2.78394	14.8788	5.34453
Fat3	-1.06657	-1.06657	-1.04124	-0.981662	-0.840125	2		1.11919	1.06972	0	0.03543	0.13179	0.208114	0	0	0	0	0.0565786	0.0646688		0.0827636	0	0
Fbln1	-0.062798	-0.092154	-0.492186	-0.490326	-0.464272	2		0.57889	0.276057	0.0297168	0	0	0.0693713	0.164519	0.568823	0.0924635	0.585823	0	0.0323344		0.0219037	0.352907	16.1117
Fbxl19	0.001479	-0.449239	-0.550843	-0.349064	-0.414098	2		29.8707	25.0177	19.7914	17.0419	22.2067	18.4874	27.9683	26.9785	20.5577	19.109	21.613	21.0497		20.0317	23.6534	1.1808
Fbxl3	-0.520593	-0.470108	-0.153536	-0.233218	-0.326744	2		51.7914	55.6255	46.804	49.5666	44.3474	40.8944	37.9765	36.2963	35.8142	41.175	45.2346	45.8502		45.4495	37.8155	0.832034
Fbxo10	-2.10872	-1.68692	-1.44845	-1.97657	-1.68803	2		10.3428	8.7303	2.67451	3.04698	2.7017	1.83834	1.20647	1.67938	1.4486	3.09649	1.41446	1.94006		2.26934	1.85774	0.818623
Fbxo16	-0.007527	-0.461131	-0.106129	-0.640312	-0.458939	2		0.540297	0.621128	0.653769	0.28344	0.230633	0.0693713	0.603237	0.541737	0.184927	0.111585	0.0282893	0		0.210917	0.360372	1.70859
Fbxo17	-0.507133	-1.22077	-1.37115	-1.57217	-0.605988	2		2.89445	2.79508	0.653769	0.31887	1.3179	1.73428	2.02907	1.38143	0.462318	0.83689	0.424339	0.161672		0.768473	1.17743	1.53217
Fbxo2	-0.445703	-0.558861	-0.558861	-0.535723	-0.534055	2		0.463112	0.4831	0	0	0	0.0346856	0.0548398	0.108347	0	0	0	0.0323344		0.01117	0.0407968	3.65235
Fbxo27	-0.519584	-1.13565	-1.2289	-1.51891	-0.55273	2		2.04541	2.38099	0.564619	0.17715	0.889584	1.49148	1.48067	1.00221	0.339033	0.585823	0.113157	0.129338		0.560888	0.851936	1.5189
Fbxo33	-0.269443	-0.413414	-0.13748	-0.018257	-0.337512	2		65.4146	69.8769	66.8331	55.9795	59.9316	46.7216	58.5415	53.3611	54.5535	46.5311	71.0627	62.5024		60.5051	53.2468	0.880037
Fbxo44	-0.572078	-0.612144	-0.401737	-1.05929	-0.284083	2		2.04541	1.96691	0.921221	1.62978	1.51559	1.42211	1.04196	1.00221	0.678066	1.25534	0.367761	0.517351		1.0623	0.994392	0.936073
Fbxo5	-0.33437	-0.408964	-0.442637	-0.2436	-0.410831	2		58.3521	70.8086	48.0223	46.4842	50.8381	45.8197	50.5897	51.4379	46.879	49.9066	52.1654	56.6176		49.9912	49.7033	0.99424
Fbxo9	-0.155149	-0.118139	-0.343006	-0.36667	0.383748	2		49.0127	54.9699	47.9332	33.6231	73.6707	62.6076	51.1107	42.0658	53.1357	42.514	38.3886	41.8084		49.6719	47.2066	0.950367
Fcer1a	-5.95806	-6.08778	-6.00055	-1.71577	-0.709598	2		66.5338	69.3938	0.118867	0.03543	50.0144	32.327	0.164519	0.0541737	0	0.0278963	25.8281	14.1625		20.4144	0.0616473	0.0030198
Fcgr4	-1.05864	-0.305565	-0.771399	-0.746874	-0.025823	2		20.0296	16.0458	10.8466	9.45982	16.7044	18.6956	8.93888	7.34053	12.5442	16.2636	9.30718	11.3817		12.7326	11.2718	0.885274
Fchsd1	-0.522314	-0.394163	-0.626318	-0.539249	-0.400489	2		12.504	10.9733	6.74571	7.75918	11.301	6.00062	9.02114	6.71753	8.59911	8.78735	8.28876	7.24291		7.8897	8.28128	1.04963
Fcnb	-5.19915	-5.85344	-3.64421	-4.00778	-3.90889	2		168.418	223.365	23.6843	5.81053	15.0241	9.19169	4.22266	4.49641	1.6027	3.20808	12.3907	10.0883		12.6983	3.38246	0.266372
Fcrl1	-0.845702	-1.01306	-0.523658	-0.443107	-1.26141	2		1.38934	1.72536	0.74292	0.814891	0.0988427	0.0346856	0.520978	0.325042	0.339033	0.195274	1.01841	0.743691		0.575574	0.345082	0.599544
Fdft1	-0.537508	-0.292945	-0.280572	-0.105784	-0.22245	2		90.577	103.245	82.791	76.4226	87.937	77.9039	73.4853	59.4285	67.8991	89.9378	100.823	79.1546		84.172	72.6877	0.863561
Fdps	-0.850992	-0.575334	-0.883531	-0.616187	-0.376637	2		640.291	776.272	414.282	352.635	531.905	558.716	400.961	383.495	395.128	554.914	500.72	422.74		463.5	433.624	0.935544
Ffar2	-1.49338	-1.37787	-0.240043	-0.685643	-1.92558	2		80.0798	71.5333	58.4827	69.5846	21.6136	16.8225	23.2521	29.3079	23.8556	33.2524	46.6207	46.8849		43.3348	27.417	0.632678
Fgd1	-0.699995	-0.801979	-0.785527	-0.706255	-0.241812	2		1.31215	0.379578	0	0.14172	0.428318	0.693713	0.137099	0.135434	0.0616424	0.0557927	0.198025	0.0646688		0.254408	0.0974922	0.383213
Fgd3	-0.618486	-0.837639	-0.851397	-1.25628	-0.704272	2		63.099	59.4903	33.2531	33.8003	42.1399	32.327	40.4718	38.68	34.2115	33.5035	23.9327	26.2232		31.946	36.7167	1.14933
Fgfr1	-2.9532	-3.08227	-2.8303	-1.58976	-0.596896	2		9.37802	5.7972	0.237734	0.17715	5.43635	3.91948	0.0822597	0.135434	0	0.0278963	2.34801	1.35805		2.24613	0.0613975	0.0273348
Fgl2	-1.33234	-1.23822	-1.4818	-1.46174	-0.483578	2		133.994	119.74	47.012	42.5515	91.759	89.1421	50.1784	49.3793	50.6392	55.7648	51.2036	39.642		60.2183	51.4904	0.855062
Fgr	-3.03717	-4.25598	-1.44679	-1.24563	-3.48191	2		87.3738	81.0573	27.4286	33.0917	8.46752	4.78662	8.17113	10.5909	2.95883	3.96128	33.9189	35.9559		23.9415	6.42055	0.268176
Fhl1	-2.47499	-2.47499	-2.47499	-2.43475	-2.4258	2		4.97845	4.14086	0	0	0	0.0693713	0	0	0	0	0.0565786	0		0.0209916	0	0
Fhl2	-1.22656	-1.22656	-1.22656	-1.22656	-1.22656	2		1.19637	1.48381	0	0	0	0	0	0	0	0	0	0		0	0	#DIV/0!
Fhl3	-0.195128	-0.180593	-0.676331	-0.699052	-0.332525	2		35.6982	34.3691	22.2282	20.8683	28.0384	27.1935	31.6425	29.3079	26.9685	34.6194	22.6031	19.7887		23.4534	30.6346	1.30619
Fkbp9	-2.16407	-2.76463	-2.77899	-2.28789	-2.19673	2		7.13964	4.831	0	0.03543	0.527161	0.520285	0.548398	0.568823	0	0.0557927	0.537496	0.323344		0.323953	0.293253	0.905235
Fli1	-0.140401	-0.336183	-0.599657	-0.429106	-0.316859	2		113.385	124.571	84.6037	71.7458	94.5266	96.1139	108.007	107.697	100.539	87.5387	85.2639	90.9567		87.2018	100.945	1.15761
Flnb	-1.60665	-1.78132	-1.9089	-1.25063	0.191305	2		212.453	154.178	61.5138	34.6506	249.149	169.752	55.4978	63.5457	43.088	62.1531	99.4086	53.5135		111.331	56.0712	0.503643
Flrt2	-3.32857	-3.424	-2.78084	-1.51545	-0.052468	2		12.4268	7.03946	0.237734	0.885751	9.78543	8.91421	0.10968	0.0270868	0	0	2.85722	2.65142		4.22196	0.0341916	0.00809851
Flrt3	-1.29239	-2.05144	0.20854	-1.27792	-1.34107	2		4.63112	2.86409	2.16933	6.80257	1.05432	0.693713	0.630657	1.24599	0.123285	0.167378	0.848679	1.06704		2.10594	0.541829	0.257286
Flt3	-2.4598	-3.13973	-3.33989	-3.68983	-2.58912	2		16.2089	8.6958	0.267451	0.389731	1.15316	1.31805	1.59035	1.30017	0.215748	0.83689	0.0848679	0		0.535545	0.98579	1.84072
Fmnl2	-1.25122	-2.55061	-2.76464	-2.92213	-0.617162	2		47.8549	33.679	4.51695	5.7751	31.9262	20.5339	17.1648	15.9271	5.11632	7.14146	4.29997	4.72082		11.9622	11.3374	0.947774
Fmnl3	-0.506929	-0.527755	-1.31959	-1.11976	-1.13939	2		69.4282	69.8769	26.2696	28.344	33.7383	28.4075	51.9333	45.5059	49.0365	46.9774	27.7801	35.2445		29.964	48.3633	1.61404
Fmo5	-1.55053	-1.23059	-1.85527	-2.65514	-1.37481	2		54.956	55.591	15.5716	13.5343	19.3732	22.0254	17.0277	19.3942	20.1571	25.8041	7.75126	8.11594		14.3953	20.5958	1.43073
Fnbp1	-0.570228	-0.255014	-0.147067	-0.448288	-0.49365	2		148.234	132.3	119.759	133.394	106.816	91.8476	103.373	84.9172	120.049	114.71	101.021	104.052		109.482	105.762	0.966026
Fndc5	-0.400392	-0.400392	-0.333536	-0.320992	-0.156944	2		0.501705	0.138029	0.0594336	0.03543	0.26358	0.104057	0	0	0	0	0.113157	0		0.095943	0	0
Fosl1	-0.807153	-0.176266	-0.700894	-0.365972	-0.545014	2		1.11919	1.38029	0.0594336	0.708601	0.494213	0.589656	0.219359	0.352129	0.308212	1.67378	0.650654	0.840695		0.557209	0.63837	1.14566
Foxj1	-0.426705	-0.38701	-0.107075	-0.380794	-0.265883	2		0.308741	0.379578	0	0.496021	0.13179	0.104057	0	0	0	0.0557927	0	0.0646688		0.132756	0.0139482	0.105066
Foxm1	-0.012107	0.010722	-0.186049	0.080725	-0.454825	2		70.1615	72.1544	69.4779	55.3772	55.2531	48.0396	70.332	70.7779	75.6044	67.7881	74.1179	76.5032		63.1281	71.1256	1.12669
Foxn3	-0.416263	-0.617131	-0.569323	-0.330646	0.180623	2		9.80254	6.10776	4.93299	5.13736	9.4889	8.81015	5.9227	5.49863	4.37661	5.30031	5.96904	6.27288		6.76855	5.27456	0.779274
Foxo1	-0.533447	-0.54861	-0.257553	-0.259172	-0.587206	2		9.26224	5.00353	5.05186	6.55456	4.28318	4.54382	4.57912	4.65893	4.09922	5.02134	6.22364	5.36751		5.33743	4.58965	0.8599
Foxo4	-0.546982	-0.513776	-0.232491	-0.598413	-0.237831	2		29.562	28.1233	25.1701	23.6318	24.6118	24.0025	18.5907	20.2609	17.8763	21.9265	17.794	19.627		22.4729	19.6636	0.874993
Foxp4	-0.714623	-0.391327	-0.604278	-0.48198	-0.194054	2		29.8707	23.6719	18.8404	15.6955	23.5905	22.9619	14.9164	16.9293	18.616	21.7313	20.7926	16.9756		19.8094	18.0482	0.911094
Fpr1	-2.93266	-4.17677	-2.80397	-2.0654	-3.51086	2		21.5347	19.5655	1.33726	2.8344	1.08727	0.693713	1.26131	2.38364	0.215748	0.167378	2.34801	5.94953		2.37503	1.00702	0.424003
Frmd6	-1.20663	-1.20495	-1.09489	-0.721635	-0.807226	2		35.621	32.8508	16.0768	14.916	20.757	17.5162	14.3406	14.1935	13.5613	15.0082	21.3018	19.433		18.3335	14.2759	0.77868
Frmd7	-0.018532	-0.368826	-0.853585	-0.384116	-0.18531	2		26.3974	32.1952	18.2461	13.2863	23.228	28.0607	30.299	27.5202	22.746	22.1776	21.9242	22.5048		21.2083	25.6857	1.21111
Frmpd1	-1.08876	-1.08876	-1.08876	-1.02881	-0.391261	2		1.08059	1.17324	0	0	0.757794	0.485599	0	0	0	0	0.0848679	0		0.221377	0	0
Fscn1	-5.08479	-5.10199	-3.75028	-5.09838	-4.68675	2		45.9253	23.6374	0.802353	2.51553	0.362423	0.416228	0.0274199	0.0812605	0	0.083689	0.0565786	0.0323344		0.697575	0.0480924	0.0689422
Fstl3	-0.368923	-0.025982	-0.42158	-0.607596	-0.302509	2		0.810446	0.828171	0.326885	0.389731	0.395371	0.55497	0.411298	0.406302	0.708887	0.864787	0.226314	0.161672		0.34249	0.597819	1.7455
Ftsjd2	-0.256504	-0.343198	-0.38971	-0.270967	-0.267521	2		97.9868	92.8587	77.3825	67.8131	82.7643	75.4413	82.5613	76.8724	79.5803	70.4383	76.2113	81.6121		76.8708	77.3631	1.0064
Fut10	-1.55739	-1.67105	-1.55866	-1.76904	-0.981326	2		2.66289	2.34649	0.237734	0.14172	0.856637	0.693713	0.191939	0.189608	0.0616424	0.139482	0.0565786	0		0.331064	0.145668	0.439999
Fyn	-2.3139	-3.1395	-3.19445	-2.13246	-0.447833	2		35.8912	28.3994	2.40706	2.8344	27.2806	19.3199	5.26462	6.06745	2.34241	3.18018	7.75126	5.36751		10.8268	4.21367	0.389189
Fzd1	-0.926671	-1.46029	-1.03956	-0.642062	-1.04903	2		2.31556	1.65634	0.267451	0.637741	0.296528	0.589656	0.329039	0.812605	0.0308212	0.139482	1.01841	0.80836		0.603025	0.327987	0.543902
Fzd4	-1.32364	-1.52857	-2.01359	-0.819895	-1.76904	2		4.55394	4.17536	0.267451	0.389731	0.593056	0.55497	0.932276	1.35434	0.77053	0.948476	1.78223	2.29574		0.980529	1.00141	1.02129
Fzd6	-0.951905	-0.699023	-1.10118	-0.833235	-0.935881	2		1.42793	0.862678	0	0	0	0.242799	0.10968	0.108347	0.308212	0.334756	0.311182	0.0970032		0.108497	0.215249	1.98391
G0s2	-1.2607	-1.52006	-3.13169	-2.46591	-2.3133	2		59.0082	79.5044	8.46929	5.56252	13.5414	12.7296	22.5666	34.0752	17.5064	29.4864	9.10915	14.3241		10.6227	25.9087	2.43899
G530011O06Rik	-0.304735	0.286273	-0.318447	-0.080637	-0.203515	2		1.69808	2.13944	0.980654	1.70064	1.64738	1.42211	1.42583	1.30017	2.49652	2.62226	1.8388	1.68139		1.54516	1.96119	1.26925
G6pc	-0.828362	-0.788867	-0.777221	-0.848007	-0.486913	2		0.771853	0.828171	0.0297168	0.0708601	0.395371	0.173428	0.0274199	0	0	0.083689	0	0		0.111563	0.0277772	0.248983
Gabarapl2	-0.468955	-0.439613	-0.280593	-0.33259	-0.110626	2		52.8334	57.9375	46.0907	44.7481	51.5629	50.8838	38.1411	41.3345	37.3245	43.8252	43.4806	44.0718		46.8063	40.1563	0.857924
Gabbr1	-1.21193	-1.44135	-1.19427	-2.18009	-1.35017	2		9.41661	11.1458	4.63582	3.22413	3.62423	3.22576	3.89362	3.84633	2.68144	3.62652	1.10328	1.8754		2.9481	3.51198	1.19127
Gadd45a	-0.159526	-0.361815	-1.13895	-0.91438	-0.475883	2		19.1806	20.4627	10.6386	6.27112	16.0455	11.8972	14.7793	20.5047	9.98606	20.4201	9.16573	10.929		10.8245	16.4226	1.51716
Gadd45b	-1.74623	-0.974326	-2.09108	-1.20499	-0.953851	2		48.8969	50.8635	11.857	10.0267	25.0401	25.4939	15.6019	12.7308	22.6227	27.171	24.5834	17.5576		19.0931	19.5316	1.02297
Gadd45g	-1.4855	-1.50491	-0.566115	-0.704135	-1.68183	2		7.87291	6.79791	4.72497	4.53505	1.87801	1.31805	2.13875	1.81482	1.72599	2.14802	3.7059	4.52682		3.44813	1.95689	0.567523
Gal3st2	-0.824338	-0.824338	-0.803059	-0.824338	-0.824338	2		1.19637	0.345071	0.0297168	0	0	0	0	0	0	0	0	0		0.0049528	0	0
Galm	-0.737647	-1.97665	-1.10803	-1.74649	-0.38662	2		14.8196	13.2162	4.63582	7.29859	10.049	10.926	7.07433	8.93865	1.72599	3.90549	3.62103	3.33044		6.64348	5.41111	0.8145
Galnt12	-1.88676	-2.24267	-1.49437	-1.98035	-1.55665	2		7.25542	6.00424	1.39669	2.01951	2.04275	1.14463	1.12422	1.00221	0.554781	0.669512	0.735521	1.1317		1.4118	0.83768	0.593342
Galnt2	-0.355385	-0.286495	-0.713664	-0.560053	-0.21622	2		136.232	135.164	87.0108	77.6981	116.107	117.237	99.7535	111.95	110.71	111.446	89.7336	93.7051		96.9154	108.465	1.11917
Galnt3	-1.30431	-1.26409	-0.496997	-0.906643	-0.546196	2		31.3373	41.7536	28.3201	22.8878	26.358	23.0659	14.889	13.5163	15.0099	14.255	19.2367	18.8186		23.1145	14.4176	0.623744
Garem	-0.129999	-0.627421	-1.13585	-0.682413	-0.544598	2		2.00682	1.51831	0.0891504	0.425161	0.955479	0.832455	1.26131	1.78773	0.739708	0.83689	0.763811	0.679023		0.62418	1.15641	1.85269
Gareml	-0.108025	-0.284569	-0.326315	-0.148273	-0.062929	2		0.231556	0.276057	0	0	0.296528	0.104057	0.137099	0.189608	0.0308212	0.0278963	0.198025	0.0646688		0.110546	0.0963562	0.871635
Gas2l1	-0.162242	-0.363793	-0.400697	-0.311192	-0.149367	2		32.881	23.6374	20.148	22.1792	26.6216	24.1412	24.0198	26.2742	19.5406	23.9351	23.565	21.5994		23.0424	23.4424	1.01736
Gas2l2	-0.091055	-0.138557	-0.467345	-0.833285	-0.44662	2		0.964817	1.13874	0.861787	0.10629	0.560109	0.450913	0.877436	0.975126	0.862993	0.864787	0.141446	0.161672		0.38037	0.895085	2.3532
Gata3	-0.705734	-0.58599	-0.448641	-0.704046	-0.481951	2		0.694668	0.655636	0.0297168	0.425161	0.329476	0.0693713	0	0.0541737	0.0924635	0.139482	0.0565786	0		0.151717	0.0715297	0.471468
Gatsl3	-1.30482	-1.22574	-1.23308	-1.11823	-0.632025	2		6.52216	4.90001	1.15896	2.55096	3.92076	2.74017	1.64519	1.78773	1.47942	2.2596	1.95196	2.23107		2.42565	1.79299	0.739179
Gba2	-0.651286	-0.714089	-0.299762	-0.476655	-0.082801	2		34.579	34.4726	32.3022	23.4193	36.473	28.6156	23.0327	20.2068	21.1433	20.1691	23.2255	25.8352		28.3118	21.138	0.746614
Gbx2	-0.038259	-1.40201	-0.907689	0.19388	-0.623329	2		4.2066	3.79578	2.02074	1.31091	2.27338	2.21988	3.94846	3.79216	1.1712	0.61372	4.7526	4.68849		2.87767	2.38139	0.82754
Gchfr	-0.057869	-0.200388	-0.040661	-0.399644	0.126305	2		1.85245	2.13944	1.66414	2.16123	2.04275	2.49737	1.50809	2.24821	1.54106	1.67378	1.44275	1.09937		1.81794	1.74279	0.958662
Gcm2	-0.06755	-0.191865	-0.011101	-0.018975	-0.55711	2		0.617483	0.621128	0.505186	0.708601	0.13179	0.0693713	0.575818	0.51465	0.277391	0.557927	0.678943	0.517351		0.435207	0.481446	1.10625
Gcnt2	-1.98062	-2.01914	-0.990321	-0.698517	-2.24381	2		15.5528	10.5247	4.33865	7.79461	1.81212	2.11582	1.80971	3.30459	1.35613	3.57073	6.28022	9.0213		5.22712	2.51029	0.480244
Gcsam	-2.37594	-2.41473	-2.41473	-2.37448	-2.29706	2		4.59253	4.07184	0	0	0.0658951	0.104057	0.0274199	0.0270868	0	0	0.0565786	0		0.0377551	0.0136267	0.360923
Gdap10	-0.431677	-0.222252	-0.057005	-0.209673	-0.443935	2		1.19637	0.897185	0.624053	1.31091	0.593056	0.416228	0.466138	0.568823	0.616424	0.892683	0.763811	0.776026		0.747347	0.636017	0.851033
Gem	-3.06437	-3.0818	-3.11966	-2.79064	-0.692895	2		9.22365	6.41833	0.0297168	0	5.93056	2.98296	0.0548398	0.0541737	0	0.083689	0.226314	0.323344		1.58215	0.0481756	0.0304495
Gemin8	-0.116241	-0.045525	-0.494633	-0.323812	-0.201335	2		5.17142	4.79649	3.44715	3.04698	4.31613	4.09291	4.0033	5.03815	4.40743	5.18872	3.19669	4.36515		3.74417	4.6594	1.24444
Gfod1	-1.11801	-1.17432	-1.12787	-1.00961	-1.19587	2		64.334	54.4523	24.9621	28.3086	29.9493	20.7767	28.2151	25.4345	25.5199	25.9994	29.2794	28.713		26.9982	26.2922	0.973852
Gfpt1	-0.80594	-0.849419	-0.958042	-0.388642	-0.230456	2		88.9561	77.0544	45.0507	39.4336	80.1944	61.012	49.109	44.9912	47.3105	43.9367	68.941	57.3936		58.6709	46.3369	0.789776
Gfpt2	-0.519948	0.094844	-0.577636	-0.278541	-0.312163	2		0.501705	0.4831	0	0	0.230633	0.173428	0.0274199	0.0541737	0.462318	0.725305	0.169736	0.29101		0.144134	0.317304	2.20145
Gfra2	-1.7747	-1.82343	-1.85384	-1.75693	-1.00454	2		3.93645	1.65634	0.0297168	0.0708601	1.02137	0.763084	0.191939	0.0270868	0.0616424	0.083689	0.0848679	0.161672		0.355263	0.0910894	0.2564
Ggact	-0.3057	0.119847	-0.4588	-0.012812	0.487549	2		1.35074	1.27676	0.445752	0.921181	2.37222	2.11582	0.850016	0.893865	1.63352	1.39482	1.35789	1.22871		1.40693	1.19306	0.847985
Ggn	-0.503245	-0.035417	0.086359	-0.295038	-0.293815	2		2.74008	1.72536	1.60471	3.25956	1.71327	1.56085	1.26131	1.30017	1.6027	2.70595	1.3296	1.94006		1.90134	1.71753	0.903326
Ggnbp1	-0.418284	-0.476728	-0.557164	-0.639013	-0.316941	2		0.771853	1.10423	0.386318	0.24801	0.626004	0.485599	0.548398	0.352129	0.339033	0.446341	0.198025	0.29101		0.372494	0.421475	1.13149
Ggt5	-1.75628	-2.04479	-1.56201	-1.22872	-1.45687	2		7.3712	5.65917	1.24811	1.84236	1.84506	1.63022	0.932276	1.51686	0.554781	1.08796	2.14999	2.26341		1.82986	1.02297	0.559043
Ggt7	-0.348125	-0.345706	-0.280592	-0.247563	-0.065316	2		0.270149	0.310564	0.0891504	0.03543	0.362423	0.104057	0.0274199	0	0.0308212	0	0.141446	0.0323344		0.127474	0.0145603	0.114222
Ggta1	-0.768412	-0.600412	-0.351135	-0.307298	-0.803139	2		122.03	117.773	80.3542	107.211	66.6859	69.8916	68.7965	71.1571	70.9504	86.5345	89.3941	104.02		86.2595	74.3596	0.862046
Gigyf1	-0.146517	-0.217257	0.003722	-0.351645	-0.308412	2		27.0535	22.7747	26.5074	23.4547	23.6893	16.1635	26.2957	18.5274	20.7118	21.8707	18.6992	19.918		21.4053	21.8514	1.02084
Gimap1	-0.913818	-1.19779	-1.55001	-1.79432	-1.50107	2		7.10105	4.831	1.87216	0.885751	1.81212	1.10994	2.60489	2.78994	2.06502	2.00854	1.27302	0.743691		1.28278	2.3671	1.84529
Gimap4	-0.437124	-0.4523	-0.513464	-0.513464	-0.513464	2		0.57889	0.276057	0	0	0	0	0.0274199	0.0812605	0.0308212	0.0557927	0	0		0	0.0488236	#DIV/0!
Gimap5	-0.927795	-0.92328	-0.994932	-0.972847	-0.719578	2		1.08059	1.03521	0.0297168	0.03543	0.395371	0.104057	0.0822597	0.0812605	0.0308212	0.139482	0	0.0970032		0.110263	0.0834558	0.756879
Gimap8	-0.468465	-0.448117	-0.507257	-0.467011	-0.434083	2		0.463112	0.379578	0	0	0	0.104057	0.0274199	0.0270868	0	0.083689	0.0565786	0		0.0267726	0.0345489	1.29046
Gja1	-3.89907	-3.44844	-4.21025	-2.9903	-2.5567	2		17.8684	17.7022	0.0297168	0	2.99823	1.38743	0.301619	0.216695	0.493139	0.948476	1.72565	1.00237		1.19056	0.489982	0.411555
Gja5	-1.8484	-2.4197	-1.68935	-3.03489	-1.07713	2		9.60958	11.8705	3.86318	1.4172	3.82192	5.3069	1.97423	2.54616	1.35613	1.03216	0.509207	0.355679		2.54568	1.72717	0.678472
Gjb3	-1.05543	-1.25772	-2.81632	-2.23795	-1.23077	2		30.4496	33.9895	5.20044	2.23209	15.4524	10.8566	14.1487	15.8187	11.5579	14.2271	6.61969	5.46452		7.63763	13.9381	1.82493
Gjb4	-0.28517	-0.262799	-0.323962	-0.323962	-0.04091	2		0.192963	0.310564	0	0	0.329476	0.104057	0.0274199	0.0270868	0.0308212	0.0557927	0	0		0.0722554	0.0352801	0.48827
Gjb5	-0.488153	-0.504648	-0.526711	-0.526711	-0.26437	2		0.501705	0.379578	0	0	0.329476	0.0693713	0	0.0541737	0.0308212	0	0	0		0.0664745	0.0212487	0.319652
Glis2	-0.560157	-0.628766	-0.707138	-0.815135	-0.636741	2		1.08059	0.552114	0.118867	0.10629	0.197685	0.138743	0.274199	0.189608	0.154106	0.195274	0	0.0646688		0.104376	0.203297	1.94774
Gls2	-0.54704	-0.810176	-0.895263	-0.718503	-0.690081	2		1.65948	0.655636	0.178301	0.14172	0.362423	0.312171	0.438718	0.51465	0.154106	0.30686	0.169736	0.452682		0.269505	0.353583	1.31197
Glt28d2	-0.625305	-0.683121	-0.828577	-1.25076	-0.56888	2		1.54371	1.72536	0.683486	0.28344	0.823689	0.728398	0.603237	0.812605	0.277391	1.00427	0.0848679	0.129338		0.455537	0.674375	1.4804
Gm10584	-0.376128	-0.179863	-0.401757	-0.604496	-0.169455	2		0.540297	0.586621	0.118867	0.24801	0.329476	0.450913	0.246779	0.162521	0.369854	0.390549	0.0565786	0		0.200641	0.292426	1.45746
Gm10789	-0.152032	-0.032729	-0.315466	-0.535299	-0.450074	2		0.887631	1.00071	0.416035	0.708601	0.395371	0.450913	0.795177	0.704258	1.04792	0.753201	0.424339	0.258675		0.442322	0.825139	1.86547
Gm10872	-1.74873	-1.74639	-1.64224	-1.51637	-1.37957	2		3.55053	2.72606	0.297168	0.3543	0.626004	0.55497	0.191939	0.270868	0.215748	0.251067	0.311182	0.582019		0.454274	0.232406	0.511598
Gm11110	-1.52388	-1.30546	-0.0903	-1.12721	-1.37744	2		3.93645	2.86409	1.12924	5.13736	0.658951	0.728398	0.329039	0.731344	0.277391	1.28323	0.735521	1.29338		1.61381	0.655251	0.406028
Gm11545	-1.09628	-1.41363	-0.650362	-1.64195	-1.09477	2		2.74008	1.69085	1.0698	1.02747	0.560109	0.450913	0.466138	0.541737	0.246569	0.167378	0.0282893	0.0323344		0.528154	0.355456	0.673015
Gm11602	0.015013	-0.104799	-0.091464	-0.443419	-0.21093	2		1.42793	2.24296	2.43678	0.885751	1.58148	1.31805	1.59035	2.13986	1.57188	1.70168	1.10328	1.06704		1.39873	1.75094	1.25181
Gm11648	-0.475167	-0.962387	-0.392883	-0.408913	-0.603271	2		2.77867	2.58803	2.22876	1.38177	1.87801	0.971198	1.80971	1.48978	0.832172	0.948476	1.41446	2.13407		1.66805	1.27003	0.76139
Gm11992	-0.860736	-0.416249	-1.03078	-0.831944	-0.73945	2		1.50511	1.41479	0.0891504	0.31887	0.461266	0.485599	0.411298	0.297955	0.431497	1.25534	0.311182	0.452682		0.353125	0.599021	1.69634
Gm129	-0.558749	0.155912	-0.153393	-0.871299	-0.574283	2		7.40979	5.69368	2.79338	8.78665	3.42655	4.71725	3.81136	4.44224	5.14714	9.68003	2.82893	3.42745		4.33003	5.77019	1.3326
Gm13154	-0.615761	-0.791932	-0.316241	-0.348704	-0.401109	2		0.964817	1.31127	0.83207	0.602311	0.856637	0.381542	0.411298	0.379216	0.246569	0.223171	0.678943	0.679023		0.671754	0.315064	0.469016
Gm13546	-1.26464	-1.16183	-1.34018	-2.11547	-1.03892	2		7.56416	6.10776	1.42641	2.76354	3.13002	2.49737	2.16617	2.35655	1.88009	3.12439	0.905257	0.711357		1.90566	2.3818	1.24986
Gm14005	-0.826578	-0.711365	-0.528493	-0.296137	-0.060299	2		17.9456	20.4282	15.007	10.9833	19.9333	16.7878	10.3099	10.4555	10.9415	11.7165	14.9085	15.9732		15.5988	10.8558	0.695939
Gm14047	-1.73756	-1.6737	-1.6261	-0.908946	-0.741038	2		3.01023	1.9324	0.178301	0.0708601	1.25201	0.901827	0.0548398	0.0270868	0.0924635	0.083689	0.7921	0.905364		0.68341	0.0645198	0.0944087
Gm14322	-0.460245	-1.03918	-1.11041	-0.073138	-0.073211	2		2.31556	2.03592	0.445752	0.496021	1.71327	2.32394	1.34357	1.27308	0.616424	0.474238	2.06512	1.9724		1.50275	0.926829	0.616755
Gm14326	0.075795	-0.152063	-0.292098	0.049119	-0.367552	2		7.44839	7.03946	5.23016	6.23569	5.4034	5.37627	8.25339	7.12384	7.11969	5.71875	7.52495	7.53392		6.2174	7.05392	1.13454
Gm14420	-0.239142	-0.709221	-0.39953	-0.104124	-0.073244	2		7.71853	6.93593	5.91364	4.7122	7.4132	6.41684	6.90981	5.20067	4.25332	3.93338	6.47825	7.01657		6.32512	5.0743	0.802246
Gm14492	-0.558281	-0.678233	-0.220191	-0.633146	-0.738932	2		1.27356	0.793664	0.534902	0.956611	0.26358	0.173428	0.301619	0.460476	0.123285	0.418445	0.169736	0.452682		0.425157	0.325956	0.766673
Gm15663	-1.14952	-1.12954	-1.14952	-0.923323	-0.926291	2		1.50511	0.931693	0	0	0.230633	0.104057	0	0	0	0.0278963	0.113157	0.226341		0.112365	0.00697409	0.0620666
Gm15706	-0.446722	-0.317074	-0.465649	-0.506733	-0.309897	2		0.771853	0.586621	0.148584	0.28344	0.362423	0.346856	0.301619	0.162521	0.277391	0.418445	0.169736	0.194006		0.250841	0.289994	1.15609
Gm15708	-1.26221	-1.14278	-1.08862	-0.861357	-0.302303	2		1.50511	1.55282	0.0594336	0.31887	1.58148	0.520285	0.0274199	0.0812605	0.123285	0.167378	0.39605	0.388013		0.544022	0.0998358	0.183514
Gm15880	-0.283715	-0.261248	-0.3329	-0.275119	-0.238603	2		0.463112	0.138029	0.0297168	0.03543	0.0658951	0.138743	0.10968	0.0270868	0.0308212	0.139482	0.0848679	0.0646688		0.0698869	0.0767673	1.09845
Gm15910	0.294855	-0.343707	-0.372153	0.416544	-0.370957	2		0.270149	0.448593	0.0297168	0.0708601	0.0329476	0.0693713	0.658077	0.677171	0.0308212	0.111585	0.594075	1.0347		0.305279	0.369414	1.21009
Gm166	-0.333913	-0.219563	-0.186651	-0.373797	-0.287508	2		0.926224	1.00071	0.564619	0.885751	0.593056	0.624341	0.411298	0.704258	0.647245	0.725305	0.480918	0.549685		0.616395	0.622026	1.00914
Gm16845	-0.218544	-0.2518	-0.217258	-0.454338	-0.145071	2		2.39275	2.62254	2.05046	1.98408	1.81212	2.53205	1.67261	2.35655	1.32531	2.56646	1.69736	1.42271		1.91646	1.98024	1.03328
Gm1968	-0.695375	-0.695375	-0.695375	-0.695375	-0.695375	2		0.617483	0.621128	0	0	0	0	0	0	0	0	0	0		0	0	#DIV/0!
Gm19705	-0.800156	-0.81278	-0.826803	-0.809955	-0.627841	2		0.733261	1.03521	0.0891504	0.03543	0.230633	0.208114	0.137099	0.0270868	0.0616424	0.083689	0.0848679	0.0646688		0.118811	0.0773794	0.651284
Gm19897	-0.178273	-0.79017	-1.63355	-0.66959	-1.34404	2		2.58571	2.20846	0.118867	0.0708601	0.329476	0.346856	1.86455	2.13986	0.924635	1.00427	0.848679	1.42271		0.522909	1.48333	2.83669
Gm20324	-0.017332	-0.521341	-0.122591	-0.310845	-0.2267	2		1.11919	1.27676	1.01037	1.02747	0.889584	0.867141	1.15164	1.19182	0.616424	0.446341	0.735521	0.80836		0.889742	0.851555	0.957082
Gm20337	-0.219455	-0.008964	-0.160382	-0.327823	-0.173025	2		0.694668	0.586621	0.475469	0.460591	0.494213	0.416228	0.466138	0.352129	0.647245	0.61372	0.226314	0.388013		0.410138	0.519808	1.2674
Gm2382	-0.389045	-0.469323	-0.105533	-0.402912	-0.296396	2		5.40297	5.3141	4.57639	5.24365	4.0196	4.3357	3.75652	3.95468	3.69854	3.48704	4.15853	3.45978		4.29894	3.7242	0.866306
Gm364	-0.163293	-0.22631	-0.97511	-0.623809	-0.708336	2		1.38934	1.38029	0.178301	0.24801	0.329476	0.589656	0.904856	1.35434	1.0171	1.06006	0.480918	0.614354		0.406786	1.08409	2.66501
Gm4013	-0.49916	-0.52339	-0.409241	-0.133597	-0.188815	2		0.887631	0.862678	0.505186	0.31887	0.527161	0.763084	0.274199	0.379216	0.246569	0.362652	0.480918	0.937698		0.588819	0.315659	0.536088
Gm4961	-0.522273	-0.696975	-0.653591	-0.636743	-0.646353	2		0.617483	0.72465	0.0891504	0.03543	0.0658951	0.0693713	0.164519	0.162521	0.0616424	0	0.0848679	0.0646688		0.0682306	0.0971707	1.42415
Gm5086	-0.503072	-0.519801	-0.354269	-0.451459	-0.448623	2		0.463112	0.448593	0.0297168	0.24801	0.0988427	0.0346856	0.0274199	0.0270868	0.0308212	0	0	0.129338		0.0900988	0.021332	0.236762
Gm5150	-2.19887	-2.61588	-1.79887	-0.407227	-1.43364	2		5.94327	4.86551	0.653769	1.02747	1.28495	1.4568	0.356459	0.433389	0.0616424	0.0278963	4.10195	3.55679		2.01362	0.219847	0.10918
Gm5294	-0.15974	-0.326315	-0.239137	-0.283234	-0.206342	2		0.231556	0.276057	0.0891504	0.03543	0	0.173428	0.0822597	0.162521	0	0	0.0282893	0.0323344		0.0597721	0.0611952	1.02381
Gm5416	-1.20463	-1.55604	-1.68533	-2.43556	-1.40658	2		3.89786	5.55565	1.27782	0.28344	1.3838	0.936512	1.39841	1.57104	0.862993	1.03216	0.0848679	0.0323344		0.666462	1.21615	1.82479
Gm5483	-1.99151	-2.51398	-1.92961	-3.47556	-2.00145	2		182.196	257.32	75.4212	38.477	70.0795	38.1889	49.5752	59.4556	33.5643	41.7329	19.9722	17.7193		43.3097	46.082	1.06401
Gm5523	-0.248676	-0.037006	-0.411852	-0.112217	-0.300695	2		1.08059	1.13874	0.356602	0.814891	0.593056	0.832455	0.603237	0.948039	0.801351	1.31113	0.933546	0.970032		0.750097	0.915939	1.22109
Gm6086	-0.474916	-0.532836	-0.507502	-0.532836	-0.484855	2		0.617483	0.276057	0	0.03543	0.0329476	0.0346856	0.0548398	0.0270868	0	0	0	0		0.0171772	0.0204816	1.19237
Gm6634	-0.873795	-0.873795	-0.873795	-0.827884	-0.73553	2		0.733261	0.931693	0	0	0.13179	0.0693713	0	0	0	0	0	0.0646688		0.0443051	0	0
Gm7457	-0.428896	-0.406832	-0.407617	-0.36894	-0.22508	2		0.347334	0.345071	0.0297168	0	0.164738	0.138743	0	0	0.0308212	0	0.0848679	0		0.0696775	0.0077053	0.110585
Gm7694	-1.09817	-0.982681	-0.983293	-1.71411	-1.10223	2		28.5586	25.2247	13.4617	12.7548	12.1906	11.7931	11.4615	12.5954	11.5271	14.7014	7.69469	7.30758		10.8671	12.5713	1.15683
Gm8221	-3.69255	-3.69255	-3.6463	-3.64664	-2.67657	2		14.4723	9.38594	0.0297168	0.03543	1.35085	0.693713	0	0	0	0	0	0.0646688		0.362396	0	0
Gm9199	-0.926885	-0.843127	-0.811783	-0.855889	-0.721989	2		0.887631	0.9662	0.0891504	0.10629	0.197685	0.138743	0	0.0270868	0.0924635	0.0557927	0	0.129338		0.110201	0.0438358	0.39778
Gm9705	-2.34233	-2.41228	-1.75215	-1.99775	-1.63017	2		7.52557	3.93381	0.861787	1.13376	1.51559	0.832455	0.329039	0.325042	0.277391	0.251067	0.594075	0.776026		0.952282	0.295635	0.310449
Gm9733	-2.55046	-2.46482	-1.72721	-2.21288	-2.1812	2		9.72535	11.974	2.28819	2.86983	1.97685	1.24868	1.15164	0.893865	1.23285	1.06006	1.52762	1.58439		1.91593	1.0846	0.566097
Gna14	-1.79671	-1.77673	-1.79671	-0.693855	-0.723129	2		2.74008	2.20846	0	0	1.51559	0.693713	0	0	0	0.0278963	1.35789	0.937698		0.750814	0.00697409	0.0092887
Gna15	-0.830822	-0.753647	-1.04915	-0.555951	-0.68946	2		67.1898	69.9805	33.58	31.6745	51.0687	33.2288	39.5943	36.6485	43.8585	36.6837	47.7523	44.9125		40.3695	39.1963	0.970938
Gnai1	-0.753294	-0.772939	-0.772939	-0.749801	-0.748133	2		1.00341	0.414086	0	0	0	0.0346856	0.0274199	0	0	0	0	0.0323344		0.01117	0.00685497	0.613694
Gnaz	-2.7173	-2.63747	-2.60595	-2.40946	-2.7119	2		6.63794	4.69297	0.118867	0.0708601	0	0.0346856	0	0.0270868	0.0308212	0.111585	0.282893	0.226341		0.122274	0.0423733	0.346543
Gnb4	-3.25425	-3.31021	-3.2079	-1.28965	-1.88651	2		11.0761	7.31551	0.0297168	0.17715	2.40517	1.10994	0.137099	0	0	0.0557927	3.59274	2.74842		1.67719	0.048223	0.0287523
Gng11	-1.23526	0.153062	-0.639508	-1.61058	0.080836	2		7.44839	9.24791	4.36837	5.63338	7.61089	10.1629	3.01619	2.92538	7.79776	10.9912	1.92367	2.19874		5.31632	6.18262	1.16295
Gnptg	-0.3857	-0.193994	-0.511026	-0.467512	0.019442	2		17.2123	18.7374	13.7886	10.8416	18.879	17.5856	14.56	12.487	15.4414	15.7335	13.1262	12.3194		14.4234	14.5555	1.00916
Golim4	-0.330378	-0.357991	-0.576282	-0.501835	-0.555862	2		92.5452	99.4841	83.3853	44.7481	69.9477	60.0408	80.9161	71.4009	84.1418	65.2495	63.7923	71.2327		65.5245	75.4271	1.15113
Golm1	-0.328488	-0.576296	-0.328352	0.137309	-1.30953	2		23.7345	22.3261	16.9683	19.3094	10.2796	7.11056	18.2342	18.0398	16.3969	13.8366	21.2735	29.586		17.4212	16.6269	0.954403
Gp1ba	-3.71908	-3.71398	-3.53502	-3.2033	-2.68696	2		23.4643	13.8029	0.891504	0.496021	2.53696	1.56085	0.548398	0.433389	0.462318	0.530031	1.35789	0.905364		1.29143	0.493534	0.38216
Gp1bb	-3.75337	-3.71184	-3.77088	-3.31497	-3.72137	2		13.3531	12.3536	0.0297168	0	0.0658951	0.0346856	0.0274199	0.0270868	0.0308212	0.083689	0.39605	0.388013		0.152393	0.0422542	0.277271
Gp5	-4.32862	-4.39757	-4.16355	-3.02591	-3.24096	2		23.0012	19.5655	0.416035	0.0708601	1.81212	0.901827	0.10968	0.108347	0.0308212	0.083689	1.95196	1.51972		1.11209	0.0831343	0.0747553
Gp6	-2.25182	-2.25182	-2.25182	-2.08932	-2.25182	2		4.59253	2.93311	0	0	0	0	0	0	0	0	0.141446	0.0970032		0.0397416	0	0
Gp9	-2.99443	-3.24183	-3.30775	-2.85826	-2.82707	2		15.2441	12.1465	0.861787	0.10629	1.48264	0.659027	0.712917	0.975126	0.493139	0.61372	1.24473	0.80836		0.860472	0.698725	0.812025
Gpbp1l1	-0.168317	-0.463472	-0.311409	-0.440851	-0.447349	2		49.0513	49.4142	42.8219	36.1386	39.0758	32.6045	46.2573	41.1449	37.9717	32.8898	32.9853	39.0276		37.109	39.5659	1.06621
Gpc1	-2.15879	-2.03594	-1.30458	-0.024896	-1.31177	2		44.9991	46.9987	22.555	13.4988	15.7819	20.083	9.59696	9.4533	10.5717	10.3495	44.8951	45.4945		27.0514	9.99287	0.369403
Gpc2	-0.40277	-0.236683	0.0866	-0.497134	-0.300712	2		1.69808	1.79437	1.81272	2.01951	1.3838	1.07525	1.20647	0.948039	1.29449	1.36692	0.7921	1.09937		1.36379	1.20398	0.882818
Gpc3	-0.968131	-1.18273	-1.20271	-1.20271	-1.20271	2		1.77526	0.828171	0	0	0	0	0.0822597	0.270868	0	0.0278963	0	0		0	0.0952561	#DIV/0!
Gpd2	0.056404	-0.356619	-0.634331	-0.320754	0.104335	2		109.873	106.869	75.1835	63.7387	112.615	120.533	117.576	107.887	90.0287	78.8072	91.6856	81.4504		90.8676	98.5748	1.08482
Gpi1	-0.457747	-0.215438	-0.537787	-0.83164	-0.542561	2		2236.29	2067.36	1162.94	1800.91	1360.21	1593.84	1510.86	1622.18	1609.11	2097.27	1197.49	1219.82		1389.2	1709.86	1.23082
Gpm6b	-0.340127	-0.353739	-0.138159	-0.310185	-0.150407	2		0.463112	0.207043	0.178301	0.24801	0.197685	0.208114	0.0822597	0.0270868	0.0616424	0.0278963	0.0565786	0.0970032		0.164282	0.0497213	0.302658
Gpr114	-1.56452	-1.50336	-1.47347	-1.38133	-1.40258	2		3.08741	0.828171	0.0594336	0.0708601	0.0988427	0.138743	0	0	0.0308212	0.0557927	0.141446	0.129338		0.106444	0.0216535	0.203426
Gpr126	-1.2557	-1.03011	-0.753029	-1.18776	-1.2249	2		1.69808	1.20775	0.237734	0.673171	0.0988427	0	0.0274199	0.0270868	0.123285	0.278963	0.0565786	0.0970032		0.193888	0.114189	0.588941
Gpr128	-2.54238	-2.54238	-2.51705	0.036596	-2.15809	2		4.78549	4.86551	0	0.03543	0.26358	0.346856	0	0	0	0	5.03549	4.91483		1.76603	0	0
Gpr137c	-0.758968	-0.732598	-0.793516	-0.835764	-0.590199	2		0.810446	0.759157	0.0594336	0	0.197685	0.173428	0.0822597	0.0270868	0.0924635	0.0557927	0	0		0.0717579	0.0644007	0.897472
Gpr157	-0.887761	-1.11711	-1.20238	-1.419	-1.14887	2		13.8548	12.8367	4.33865	6.1294	5.66698	5.27222	5.86786	7.63849	4.83893	6.38826	4.29997	4.42981		5.02284	6.18338	1.23105
Gpr162	-0.591673	-0.668014	-0.052573	-0.622103	-0.618821	2		0.694668	0.4831	0.178301	0.885751	0	0.0693713	0.0274199	0.0812605	0	0	0	0.0646688		0.199682	0.0271701	0.136067
Gpr174	-3.02133	-3.06012	-2.94527	-1.34579	-0.585045	2		7.64135	7.03946	0.0594336	0.10629	5.96351	3.15639	0.0274199	0.0270868	0	0	2.68748	1.8754		2.30808	0.0136267	0.00590389
Gpr55	-2.25109	-1.78152	-1.59175	-1.78209	-1.2219	2		8.4518	6.07326	1.60471	1.87779	2.89939	2.1852	0.712917	0.758431	1.35613	1.45061	1.41446	1.39038		1.89532	1.06952	0.564296
Gpr56	-3.5215	-3.5235	-3.22554	-0.906494	-0.466045	2		123.612	83.5073	13.1645	7.1923	102.566	46.8256	7.70499	8.50526	5.64028	10.5448	68.6581	40.903		46.5516	8.09884	0.173976
Gpr68	-2.34113	-2.55381	-0.95021	-2.07253	-1.91887	2		12.504	8.86833	2.58536	7.51117	2.27338	1.90771	1.01454	1.59812	0.585602	1.39482	1.5842	1.9724		2.97237	1.14827	0.386314
Gprc5a	-0.96938	-1.00817	-0.900954	-0.987908	-0.914931	2		1.50511	0.517607	0.118867	0.03543	0.0988427	0.0346856	0.0274199	0.0270868	0	0	0.0282893	0		0.0526858	0.0136267	0.25864
Gprc5b	-0.288018	-0.319897	-0.261522	-0.243669	-0.323539	2		0.501705	0.172536	0.0891504	0.14172	0.0329476	0.104057	0.0548398	0.135434	0.0308212	0.111585	0.226314	0.0323344		0.104421	0.0831701	0.796491
Gpsm3	-0.972782	-0.785713	-0.186806	-0.731949	-0.377206	2		115.431	120.602	98.7786	108.345	95.9762	85.292	57.3898	61.8934	60.2246	75.8502	70.4403	70.877		88.2849	63.8395	0.723108
Gpx4	-0.375737	-0.174353	-0.191577	-0.283094	0.11015	2		339.77	379.268	305.013	324.362	379.754	396.492	272.334	281.378	288.979	347.979	307.448	283.12		332.698	297.668	0.894708
Gpx8	-0.350626	-0.328021	-0.389184	-0.348938	0.440894	2		0.308741	0.310564	0	0	0.757794	0.79777	0	0.0541737	0.0308212	0.0557927	0.0565786	0		0.26869	0.0351969	0.130994
Gramd1b	-0.590887	-0.237415	-0.1368	-0.327659	-0.146936	2		20.7629	20.1867	18.9593	18.1048	19.2743	17.5162	13.189	13.3267	16.551	17.8816	15.9269	16.2965		17.6797	15.2371	0.86184
Gramd1c	-0.429806	-1.38083	-1.51071	-0.838611	-0.419293	2		3.01023	2.34649	0.475469	0.10629	2.0098	1.49148	1.75487	1.70647	0.462318	0.362652	1.0467	1.06704		1.0328	1.07158	1.03755
Gramd2	-0.520085	-0.771984	-0.74665	-0.75172	-0.633719	2		0.656075	0.759157	0	0.03543	0.13179	0.0693713	0.191939	0.189608	0	0	0.0282893	0		0.0441468	0.0953867	2.16067
Grap2	-1.75956	-1.69003	-1.92226	-2.17062	-2.21297	2		5.82749	4.10635	0.475469	0.673171	0.296528	0.277485	0.630657	0.893865	0.554781	1.14375	0.424339	0.226341		0.395555	0.805764	2.03704
Grasp	-1.65516	-1.55402	-1.66623	-1.22925	-1.09864	2		3.24178	2.34649	0.178301	0.21258	0.988427	0.55497	0.246779	0.162521	0.277391	0.30686	0.848679	0.388013		0.528495	0.248388	0.46999
Grb10	-0.073303	-2.56525	-1.44197	-2.04394	-2.84182	2		17.4053	13.4578	9.77683	0.31887	1.64738	0.936512	14.0664	15.1686	1.57188	1.98064	3.7059	2.26341		3.10815	8.19689	2.63722
Grcc10	-0.968865	-1.12692	-0.458751	-1.29552	-0.70578	2		37.4735	33.6099	18.8999	32.2768	21.5807	21.2276	14.8342	20.5047	11.4347	20.0296	15.842	11.9314		20.2931	16.7008	0.82298
Grhpr	-0.327906	0.218384	-0.364005	-0.446958	-0.266453	2		58.3135	47.3438	25.8833	55.7669	39.6359	47.8662	37.0991	46.6706	43.2729	79.9788	34.4564	42.5198		41.0214	51.7554	1.26167
Grin2d	-0.501311	-0.454279	-0.495819	-0.378343	-0.347953	2		0.57889	0.4831	0.0297168	0.14172	0.197685	0.208114	0.0548398	0.108347	0.123285	0.111585	0.226314	0.129338		0.155481	0.0995143	0.64004
Grina	-1.77998	-1.61093	-1.07608	-1.21467	-0.487891	2		163.401	147.691	63.3859	83.1189	112.516	108.739	40.0056	49.1626	38.1258	62.3762	73.2127	59.6893		83.4437	47.4176	0.568258
Grk4	-0.371427	-0.410421	-0.036601	-0.109302	-0.567316	2		2.23838	2.96761	2.79338	2.23209	1.61443	1.24868	1.80971	1.76064	1.66434	1.75747	1.64078	3.03943		2.0948	1.74804	0.834468
Grk6	-0.479663	-0.428438	-0.670416	-0.51898	-0.464	2		181.038	188.202	126.564	104.696	142.861	124.279	140.582	123.651	146.955	126.9	131.262	125.813		125.912	134.522	1.06838
Grm6	-3.53649	-3.53649	-3.51522	-3.47095	-2.76531	2		11.2691	9.93805	0.0297168	0	0.823689	0.589656	0	0	0	0	0.0282893	0.0646688		0.256003	0	0
Gse1	-0.730805	-0.259191	-0.518965	-0.591931	-0.180481	2		122.339	101.175	70.6665	84.7132	106.223	90.7723	66.6577	67.2295	90.5218	95.9076	74.9949	72.6231		83.3322	80.0792	0.960964
Gsta2	-0.74956	-0.74956	-0.74956	-0.74956	-0.700368	2		0.810446	0.552114	0	0	0	0.0693713	0	0	0	0	0	0		0.0115619	0	0
Gtdc1	-0.377847	-0.137985	-0.589713	-0.320183	-0.265653	2		10.42	11.2493	6.18109	7.5466	8.56637	9.12232	8.14371	8.07187	10.1093	9.40107	8.48679	8.47162		8.06246	8.9315	1.10779
Gtdc2	-0.686188	-0.991713	-2.15541	-1.72428	-0.916372	2		12.89	12.4571	2.61508	1.52349	6.52362	5.96593	8.08887	6.90714	6.2567	5.49558	3.14011	3.13644		3.81744	6.68707	1.75171
Gtf2b	-0.370489	-0.335687	-0.2744	-0.16046	-0.151589	2		73.4805	84.8875	69.8642	60.7271	73.2095	69.1632	61.9964	60.0515	63.091	61.9857	66.0838	75.4038		69.0753	61.7811	0.894403
Gtf2ird2	-0.186469	-0.551621	-0.30973	-0.509149	-0.5249	2		12.4268	11.4564	10.698	8.18434	9.22532	6.7637	10.8583	9.88669	7.15051	8.50838	7.77955	8.40695		8.50965	9.10097	1.06949
Gtpbp2	-0.834544	-0.709576	-0.504171	-0.6476	-0.484609	2		50.4792	48.7586	35.8979	33.4814	37.9226	32.4311	29.0377	25.7325	26.5987	33.3082	29.4491	33.1751		33.7262	28.6693	0.850059
Gucy1a3	-3.05559	-3.05559	-3.05559	-2.8369	-3.00761	2		8.4518	6.17678	0	0	0.0329476	0.0346856	0	0	0	0	0.198025	0.129338		0.0658326	0	0
Gucy1b3	-3.83235	-3.83235	-3.83235	-3.83235	-3.83235	2		15.2055	11.2838	0	0	0	0	0	0	0	0	0	0		0	0	#DIV/0!
Gyg	-0.794226	-0.911597	-0.41588	-0.498112	-0.613625	2		205.66	198.485	140.976	161.455	136.106	127.331	112.86	119.345	103.436	110.47	147.755	137.809		141.905	111.528	0.785929
Gyk	-0.566687	-0.503474	-0.58013	-0.066548	0.123025	2		49.6688	47.2403	31.5295	32.6311	57.3617	48.3518	34.7136	30.0664	33.6259	34.1451	51.0622	41.388		43.7207	33.1377	0.757942
Gypa	-1.49233	-1.51198	-1.51198	-0.067473	-0.591229	2		2.39275	1.31127	0	0	0.988427	0.79777	0.0274199	0	0	0	1.92367	1.51972		0.871598	0.00685497	0.00786484
Gys1	-0.560483	-0.014347	-0.430351	-0.869749	-0.87514	2		213.302	191.411	84.9306	214.883	107.706	112.035	126.131	147.65	144.767	255.921	93.2698	127.301		123.354	168.617	1.36694
Gzmb	-6.2989	-6.25369	-5.92036	-1.24798	0.180744	2		88.0299	76.0192	0.564619	0.17715	122.598	63.6135	0.0548398	0.0541737	0.0924635	0.083689	46.2813	21.6317		42.4777	0.0712915	0.00167833
H1fx	-0.646891	-0.809218	-0.848913	-0.723347	-0.688092	2		1.11919	0.4831	0	0	0.13179	0.104057	0.219359	0.0812605	0	0.0557927	0.0848679	0.0970032		0.0696197	0.0891031	1.27985
H2-DMb2	-1.74521	-1.51034	-0.096498	-1.40102	-1.35267	2		6.8695	4.86551	4.39809	6.44827	1.71327	1.66491	0.932276	1.16473	1.51024	1.31113	1.5842	1.61672		2.90424	1.22959	0.423378
H2-Eb2	-2.37185	-2.39126	-1.8732	-2.39126	-2.20823	2		5.2486	3.24367	0.297168	0.566881	0.13179	0.138743	0	0.0270868	0	0	0	0		0.189097	0.00677171	0.0358108
H2-K2	-0.380337	-0.207041	-0.413737	-0.496816	-0.629668	2		2.1226	2.03592	2.02074	0.602311	1.25201	0.728398	1.86455	0.866779	1.63352	1.70168	0.876968	1.48738		1.1613	1.51663	1.30598
H2-Q4	-3.4951	-1.93769	-1.90493	-2.03302	0.375515	2		19.4507	14.0099	2.61508	4.85392	21.9431	22.0601	0.603237	0.541737	2.68144	4.575	3.36643	3.29811		9.68944	2.10035	0.216767
H2-Q5	-1.21016	-0.907971	-0.91902	-0.730086	-0.073864	2		1.77526	1.10423	0.297168	0.28344	1.3179	1.31805	0.0548398	0.0541737	0.154106	0.446341	0.424339	0.517351		0.693042	0.177365	0.255923
H2afv	-0.287362	-0.250522	0.140018	-0.33657	-0.252497	2		64.2954	72.534	76.7882	74.1905	57.0652	57.4741	53.222	58.5346	52.2111	62.4878	54.4286	53.5135		62.2433	56.6139	0.909557
H2afx	-0.232321	-0.594601	-0.375879	-0.425644	-0.497171	2		149.74	142.376	110.784	113.872	105.202	101.178	110.201	138.17	83.8644	108.907	109.621	107.35		108.001	110.286	1.02115
H3f3b	-0.210806	-0.281953	-0.329338	-0.146645	-0.341913	2		754.796	807.674	649.817	593.347	609.958	622.399	682.015	667.772	644.687	640.054	706.695	704.567		647.797	658.632	1.01673
Haao	-0.573936	-0.34021	0.446007	-0.5236	-0.833548	2		17.2895	17.1846	18.0678	29.6195	8.92879	9.53855	10.6115	11.8911	10.3251	16.4867	9.7598	13.6128		14.9212	12.3286	0.826247
Hace1	-0.7088	-0.792015	-0.39456	-0.468761	-0.488928	2		19.6051	18.3578	13.3428	15.0578	13.6073	12.8684	10.776	11.6744	9.8936	11.1864	11.9381	14.9385		13.6255	10.8826	0.798696
Hal	-2.89543	-2.34683	-2.28059	-1.79798	-1.99311	2		11.1919	11.8359	1.48584	1.66521	2.24043	2.04645	0.767757	0.59591	1.07874	1.84116	2.77235	2.42508		2.10589	1.07089	0.508521
Hao1	-0.956119	-0.934056	-0.756262	-0.876719	0.236619	2		0.810446	1.06972	0.297168	0	1.87801	0.693713	0	0	0.0308212	0	0.113157	0		0.497008	0.0077053	0.0155034
Hcst	-0.710797	-0.639147	-0.309319	-0.667209	-0.188735	2		15.7072	15.5627	13.016	11.8336	13.8709	13.3193	8.06145	10.2659	9.43128	9.9311	9.70323	9.24764		11.8318	9.42243	0.796367
Hdac7	-0.820727	-0.231711	-0.148767	-0.914653	-0.670465	2		41.8731	34.1276	24.9918	43.3664	26.7864	20.2217	18.9471	23.2134	19.8488	44.5784	18.5861	20.791		25.7906	26.6469	1.0332
Hdc	-0.721946	-2.9798	-1.69193	-0.817661	-0.829856	2		201.608	175.779	100.651	14.7743	140.818	70.62	93.4744	134.54	23.3008	22.7913	135.421	77.8289		90.0188	68.5267	0.761249
Heatr5a	-0.335222	-0.194718	-0.416934	-0.324132	-0.129442	2		87.1037	66.8748	58.7798	56.0503	74.0661	66.5271	61.7222	59.9161	71.351	62.9342	65.0371	57.5553		63.0026	63.9809	1.01553
Heca	-0.597843	-0.652048	-0.283937	-0.528183	-0.603667	2		31.5688	27.6402	22.0201	26.2537	18.6483	19.6321	18.4262	20.0172	16.6434	20.3085	19.4913	20.9527		21.1664	18.8488	0.890508
Hectd2	-0.28443	-0.563451	-0.543266	-0.444006	-0.278999	2		0.656075	0.345071	0.0594336	0	0.230633	0.242799	0.301619	0.162521	0.0308212	0	0.141446	0.0646688		0.123164	0.12374	1.00468
Hecw2	-0.970978	-0.840807	-0.420938	-0.981494	-0.912125	2		1.19637	1.31127	0.445752	0.921181	0.395371	0	0.137099	0.162521	0.154106	0.362652	0.0565786	0.226341		0.340871	0.204095	0.598745
Hemgn	-2.30559	-2.58416	-2.31611	-1.00116	-0.972774	2		6.02046	5.90072	0.653769	0.14172	3.3936	1.6996	0.274199	0.541737	0.154106	0.167378	2.20656	2.74842		1.80728	0.284355	0.157339
Heph	-0.400842	0.021906	-0.458992	0.197194	0.027932	2		0.231556	0.517607	0	0	0.560109	0.242799	0.0822597	0	0.400675	0.390549	0.763811	0.388013		0.325789	0.218371	0.670284
Herc3	-0.150549	-0.254946	-0.37432	-0.249186	-0.101079	2		10.42	9.62749	7.99382	7.01515	9.88427	8.67141	9.95342	7.90935	8.41418	8.06204	8.85455	7.69559		8.35246	8.58475	1.02781
Herc4	-0.27173	-0.257946	-0.075295	-0.261449	-0.339211	2		65.6461	67.0129	61.1869	64.6244	53.8034	50.641	60.406	49.1355	57.3582	53.2541	51.4582	58.881		56.7658	55.0385	0.969571
Hes1	-1.34152	-1.34152	-1.25434	-0.935159	-0.872562	2		1.92963	1.13874	0.0891504	0.03543	0.560109	0.208114	0	0	0	0	0.424339	0.226341		0.257247	0	0
Hexb	-1.11376	-1.02761	-0.394004	-0.755402	-0.414417	2		111.803	119.774	75.8075	99.9482	89.3538	83.9046	48.8074	57.1261	48.0502	64.5242	65.2634	71.1034		80.8968	54.627	0.675268
Hexim2	-0.375643	-0.525118	-0.558971	-0.821681	-0.072898	2		5.75031	5.72818	3.358	3.79101	5.4034	5.41096	3.78394	4.60476	3.54444	3.8218	2.48946	3.13644		3.93154	3.93874	1.00183
Hgf	-4.5543	-4.42088	-4.48834	-2.20013	-0.462809	2		120.911	112.148	3.47687	4.99564	112.812	55.7398	3.37265	4.63185	3.72936	5.24451	28.9117	20.2413		37.6963	4.24459	0.1126
Hgfac	-2.37041	-2.51513	-2.34887	-1.64281	0.064454	2		6.02046	3.58874	0.208018	0.0708601	6.35888	3.78073	0.10968	0.135434	0.0308212	0	1.10328	0.614354		2.02269	0.0689837	0.034105
Hiatl1	-0.66195	-0.671974	-0.604844	-0.470573	-0.729477	2		249.116	271.537	171.496	170.171	165.463	147.761	168.002	160.327	165.972	160.069	185.578	189.609		171.679	163.592	0.952895
Hic1	-1.08212	-0.96344	-0.966733	-0.655021	-0.707008	2		1.89104	0.690143	0.237734	0.10629	0.494213	0.312171	0.10968	0.0541737	0.154106	0.195274	0.424339	0.485016		0.343294	0.128308	0.373757
Hid1	-0.435107	-0.140471	-0.591058	-0.566703	-0.144641	2		0.887631	0.517607	0.118867	0.14172	0.560109	0.520285	0.329039	0.189608	0.308212	0.781098	0.169736	0.129338		0.273342	0.401989	1.47064
Higd1a	-0.712742	-0.254949	-0.208837	-0.263315	-0.32055	2		86.602	84.8875	53.936	94.1731	67.3448	69.5794	47.2719	56.5844	54.6768	88.7104	66.593	75.9535		71.2633	61.8109	0.867359
Hilpda	-1.05888	-0.687988	-0.83684	-1.01208	-0.697096	2		21.5733	18.1508	5.73534	15.6247	10.3126	13.4233	7.92435	10.1034	10.2018	13.6971	10.1841	8.50395		10.6307	10.4817	0.985983
Hip1r	-1.99266	-3.10546	-2.88628	-2.77188	-1.77604	2		61.1694	60.629	11.7679	2.97612	22.7009	11.4463	14.7245	14.3831	5.27042	7.11357	8.65652	7.46925		10.8361	10.3729	0.957249
Hipk1	-0.477447	-0.291955	-0.216351	-0.60444	-0.27742	2		434.669	392.174	345.071	366.347	337.317	344.532	301.427	291.888	344.088	330.906	287.645	255.507		322.737	317.077	0.982464
Hipk2	-1.34415	-1.69596	-1.09323	-0.82958	-0.581279	2		42.7607	32.8163	18.2758	16.0852	30.1141	19.7361	13.9567	14.5998	11.6504	10.2938	23.7064	17.9456		20.9772	12.6252	0.601852
Hist1h1c	-1.1269	-1.69987	-0.698833	-0.775756	-0.323343	2		44.6517	37.6128	25.289	24.6239	34.2325	31.113	19.2762	17.3085	12.0819	11.8559	25.036	22.1814		27.0793	15.1306	0.558752
Hist1h1d	-0.142692	-0.376328	-0.200201	0.010286	-0.174694	2		0.617483	0.552114	0.475469	0.28344	0.461266	0.346856	0.356459	0.51465	0.246569	0.195274	0.480918	0.711357		0.459884	0.328238	0.71374
Hist1h4i	-0.350353	-0.299281	-0.798907	-0.261947	-0.405012	2		6.71513	7.31551	3.38771	3.82644	5.00803	5.09879	5.31946	5.25484	5.0855	5.94192	5.51641	5.85253		4.78165	5.40043	1.12941
Hivep1	-0.665102	-0.512569	-0.438464	-0.628924	-0.085773	2		65.9935	52.4853	42.0493	44.8544	60.294	51.2307	38.333	35.6463	39.8826	42.5698	38.0774	37.8313		45.7228	39.1079	0.855326
Hivep2	-2.21608	-2.19293	-2.22754	-1.8848	-1.89433	2		4.43816	3.48522	0.118867	0	0.461266	0.208114	0.0274199	0.108347	0.0308212	0.139482	0.39605	0.29101		0.245884	0.0765175	0.311193
Hjurp	-0.307361	-0.35754	-0.689462	-0.642728	-0.479187	2		13.8548	12.3881	7.39948	8.11348	9.55479	8.70609	10.6389	10.1846	10.1402	9.9032	7.32693	8.76263		8.31057	10.2167	1.22937
Hk2	-0.462952	-0.113377	-0.280207	-0.489428	-0.126188	2		207.551	153.281	101.988	194.794	153.305	177.14	127.886	133.348	147.788	185.622	140.173	116.275		147.279	148.661	1.00938
Hk3	-0.434987	-0.462343	-0.856904	-0.444142	0.581861	2		443.391	439.069	259.873	226.469	652.131	669.71	337.703	314.532	329.879	310.068	325.949	322.148		409.38	323.046	0.789109
Hkdc1	-0.395919	-0.356225	-0.395919	-0.333167	-0.134624	2		0.424519	0.207043	0	0	0.362423	0.0346856	0	0	0	0.0557927	0.0565786	0.0323344		0.0810036	0.0139482	0.172192
Hlcs	-1.1268	-0.997164	-0.461919	-1.00969	-0.93602	2		15.5914	14.0789	10.2226	10.7707	7.51204	7.04118	5.75818	6.74462	6.78066	7.08567	6.8743	6.8549		8.21262	6.59228	0.802701
Hlf	-1.61496	-1.17363	-3.3211	-3.35379	-2.48966	2		9.22365	10.4212	0.0594336	0.10629	1.02137	0.832455	2.33069	2.73577	3.60608	3.98918	0.0848679	0.0323344		0.356126	3.16543	8.88851
Hmga2	-1.27263	-0.837012	-1.44813	-0.595893	-1.07324	2		4.43816	2.86409	0.594336	0.814891	1.44969	0.971198	0.685497	1.16473	1.75681	1.45061	2.3763	1.77839		1.3308	1.26441	0.950113
Hmgb2	-0.294571	-0.352456	-0.290442	-0.362435	-0.484632	2		1127.99	1394.47	1156.82	905.309	884.741	917.435	995.369	1060.86	1019.69	955.589	924.07	1037.58		970.991	1007.88	1.03799
Hmgcs1	-1.06164	-0.732248	-0.655317	-0.180843	-0.528121	2		258.841	270.329	167.781	167.478	202.628	163.716	142.775	109.702	142.64	175.105	259.328	207.264		194.699	142.556	0.732185
Hmgn1	-0.848844	-1.97624	-2.19828	-1.66217	-1.89446	2		82.0094	73.5002	17.8301	14.4909	25.7979	14.568	39.7314	45.7226	19.7872	18.2442	22.9992	24.7682		20.0757	30.8713	1.53775
Hmgn2	-0.010873	-0.350419	-0.775225	-0.801682	-0.529755	2		1209.96	1572.59	934.474	690.532	950.867	975.915	1371.9	1389.74	1154.1	1027.98	788.536	806.905		857.871	1235.93	1.44069
Hmgn3	-3.60585	-3.47979	-3.63206	-2.41761	-1.98642	2		10.8831	13.4578	0.0891504	0.03543	3.29476	1.35274	0.0822597	0.0812605	0.277391	0.083689	1.66907	1.26104		1.2837	0.13115	0.102166
Homer2	-3.0248	-3.04444	-2.93722	-0.293218	-0.727582	2		8.22024	6.2803	0.118867	0.03543	5.50224	2.46268	0.0274199	0	0	0	7.10061	4.36515		3.26416	0.00685497	0.00210007
Homez	-0.116866	-0.194091	-0.623121	-0.778004	-0.425032	2		21.7277	23.0163	13.6103	14.7389	16.3749	16.441	21.3875	19.7192	18.5235	20.3364	12.3907	12.8691		14.4042	19.9917	1.38791
Hoxb4	-0.751213	-0.054757	0.057083	0.141836	-1.35841	2		4.39956	4.17536	4.9627	4.03903	1.15316	0.971198	2.46779	1.81482	3.60608	4.575	4.97891	4.68849		3.46558	3.11592	0.899105
Hpn	-1.15615	0.169541	-0.851891	-0.287725	-0.097574	2		1.5823	1.48381	0.594336	0.21258	1.41675	1.31805	0.191939	0.0812605	1.63352	2.06433	1.01841	1.1317		0.948639	0.992763	1.04651
Hr	-1.02493	-0.876478	-1.12307	-1.52606	-1.18792	2		2.58571	3.03663	0.861787	0.637741	0.790741	0.55497	1.01454	0.731344	1.51024	0.641616	0.226314	0.420347		0.581984	0.974433	1.67433
Hrc	-1.62494	-1.6434	-1.63286	-1.30113	-0.942281	2		2.00682	2.4155	0	0.0708601	0.856637	0.485599	0.0822597	0	0	0.0557927	0.282893	0.323344		0.336555	0.0345131	0.102548
Hrh2	-2.52239	-2.4663	-1.70308	-1.37861	-0.858139	2		7.25542	7.55706	1.60471	1.55892	4.11845	3.15639	0.438718	0.487563	0.400675	0.641616	2.46117	2.00473		2.48406	0.492143	0.19812
Hrh4	-1.08247	-1.1215	-1.10022	-0.798909	0.103711	2		1.35074	1.00071	0.0297168	0	1.87801	0.79777	0.0548398	0	0	0	0.339471	0.161672		0.53444	0.0137099	0.0256529
Hrsp12	-0.169887	-0.218782	-0.843578	-0.889027	-0.023637	2		17.3667	20.4282	9.86598	10.3101	15.7819	21.3664	15.8761	17.4981	15.3181	16.8773	10.0144	9.47398		12.8021	16.3924	1.28044
Hs3st1	-1.33719	-1.37575	-1.37575	-1.21325	-0.616334	2		1.77526	1.41479	0	0	0.691899	0.693713	0	0.0541737	0	0	0.141446	0.0970032		0.270677	0.0135434	0.0500354
Hs6st1	-0.455686	-0.326555	-0.281026	-0.312855	-0.322866	2		25.3168	19.2205	15.007	21.2935	17.7587	17.4469	15.4374	16.4959	17.229	17.8816	18.1334	17.3312		17.8285	16.761	0.940125
Hs6st2	-3.07183	-3.09123	-3.09123	-3.02569	-2.99799	2		8.14305	6.90143	0	0	0.0988427	0.0346856	0	0.0270868	0	0	0.0282893	0.0646688		0.0377477	0.00677171	0.179394
Hsd11b1	-2.30511	-1.50966	-2.98153	-1.87062	-2.3909	2		99.3761	132.714	16.0174	11.6211	26.2263	16.4063	22.0182	23.3488	42.1326	38.0785	32.3629	29.6507		22.0474	31.3945	1.42395
Hsd17b1	-0.670845	0.220646	-0.548746	-0.569499	-0.063976	2		3.7049	4.24438	2.85281	1.94865	3.45949	4.05822	1.97423	2.27529	3.79101	5.80244	2.82893	1.8754		2.83725	3.46074	1.21975
Hsdl2	-0.085788	-0.062864	-0.055243	-0.408115	-0.041562	2		57.5031	67.7375	66.5359	53.9245	57.4935	64.1337	61.2834	56.6115	61.1492	58.666	47.7806	46.1089		55.9962	59.4275	1.06128
Hsh2d	-1.13254	-1.79111	-0.721163	-0.763686	-0.429124	2		6.40638	4.52043	2.97168	2.86983	3.85486	3.74605	1.86455	2.03151	0.647245	1.08796	2.57433	3.03943		3.17603	1.40782	0.443263
Hspa12a	-0.716338	-0.368381	-0.57971	-0.629637	-0.759463	2		1.042	0.690143	0.178301	0.31887	0.0658951	0.138743	0.0548398	0.216695	0.277391	0.61372	0.282893	0.129338		0.185673	0.290661	1.56544
Hspb11	-1.84967	-1.68222	-0.590921	-1.81926	-0.797779	2		5.40297	5.00353	2.02074	4.21618	2.56991	2.56674	0.548398	0.893865	0.554781	1.31113	0.707232	0.80836		2.14819	0.827043	0.384995
Htr2a	-2.21178	-2.10753	-1.48947	-2.44207	-0.688878	2		9.76395	8.35073	1.33726	3.82644	5.86467	4.61319	1.04196	1.30017	0.77053	1.89695	0.990125	0.711357		2.89051	1.2524	0.433281
Htr7	-2.4297	-2.4685	-2.44722	-2.42825	-1.89412	2		6.13624	2.93311	0.0297168	0	0.527161	0.450913	0.0274199	0.0270868	0	0	0.0565786	0		0.177395	0.0136267	0.0768155
Htra1	-0.69033	-0.293935	-0.591096	-0.442167	-0.201931	2		0.694668	0.621128	0.0594336	0.14172	0.362423	0.520285	0.0548398	0	0.369854	0.334756	0.311182	0.129338		0.254064	0.189863	0.747303
Hvcn1	-1.35073	-1.47226	-1.06365	-1.10257	-0.713142	2		229.704	256.975	122.314	109.479	163.486	132.603	98.1358	91.4722	84.3576	89.7704	125.237	100.334		125.575	90.934	0.724139
Hyal1	-0.783202	-0.572108	-0.645102	-0.607015	-0.495502	2		1.46652	0.72465	0.148584	0.531451	0.626004	0.346856	0.164519	0.270868	0.400675	0.418445	0.39605	0.355679		0.400771	0.313627	0.78256
Hyls1	-0.318405	-0.257485	-0.117008	-0.203748	-0.6001	2		14.3565	16.0113	12.5405	15.3058	11.2022	8.15112	12.2018	11.7557	12.3285	12.7486	11.2308	14.8738		12.2174	12.2587	1.00338
I730030J21Rik	-1.28189	-1.28189	-1.28189	-0.767493	-0.739792	2		1.62089	1.24226	0	0	0.461266	0.450913	0	0	0	0	0.565786	0.29101		0.294829	0	0
I830077J02Rik	-0.254205	-0.1661	0.055899	-0.438007	-0.387627	2		19.9524	19.9106	20.8612	20.6557	15.8478	14.1517	15.6019	17.4981	16.9825	18.3279	13.3808	15.5205		16.7363	17.1026	1.02189
Ica1	-0.2136	-0.731723	-0.272602	-0.458555	-0.422454	2		49.9003	61.2847	50.1025	41.5949	40.6573	41.7962	48.4235	47.1853	35.4444	30.7139	41.0478	39.3186		42.4195	40.4418	0.953375
Icam4	-1.11114	-1.03405	-1.02281	-0.258545	0.071916	2		1.54371	1.48381	0.297168	0.17715	2.17454	1.10994	0.191939	0.135434	0.0924635	0.362652	1.10328	1.09937		0.993575	0.195622	0.196887
Icos	-0.402623	-0.320306	-0.356379	-0.38236	-0.241802	2		0.540297	0.103521	0.0297168	0.03543	0.13179	0.104057	0	0	0.0616424	0.0557927	0.0282893	0		0.0548805	0.0293588	0.534958
Id3	-2.7914	-3.79704	-3.53029	-2.10394	-2.31709	2		19.6051	14.1134	0.772637	0.31887	3.95371	1.214	1.42583	1.73356	0.123285	0.446341	3.14011	3.16877		2.09468	0.932254	0.445058
Ier5l	-0.853591	-0.87701	-0.859768	-0.543207	-0.345389	2		1.69808	1.24226	0.297168	0.425161	1.02137	0.867141	0.219359	0.51465	0.215748	0.474238	0.905257	0.485016		0.666853	0.355999	0.533849
Ifi47	-2.01136	-2.10404	-0.997885	-0.872754	-0.633134	2		37.7822	36.474	19.8508	16.3333	23.0962	24.0718	7.70499	9.20952	8.56829	7.16936	18.9821	20.6617		20.4993	8.16304	0.39821
Ifit2	-0.194788	-0.145168	-0.836383	-0.219436	-0.712118	2		9.9955	12.4916	6.15138	5.56252	5.73288	7.21461	8.93888	10.4555	10.6025	9.54055	7.32693	11.7051		7.28223	9.88436	1.35733
Ifitm1	-0.83027	-0.484026	0.110587	-0.379951	-1.53208	2		653.606	386.894	268.343	855.21	215.049	143.425	272.855	311.471	318.783	424.582	394.07	405.053		380.192	331.923	0.873042
Ifitm2	-0.311887	-0.285784	-0.242854	-0.380036	-0.562814	2		236.727	198.727	150.813	216.867	137.161	156.987	172.718	177.69	166.003	190.839	172.055	162.092		165.996	176.812	1.06516
Ifitm6	-3.51487	-4.53828	-2.96985	-2.33224	-3.31842	2		36.0456	38.6825	2.58536	5.20822	3.88781	1.80365	2.16617	2.54616	0.493139	0.808994	4.89405	8.34228		4.45356	1.50362	0.337621
Ifnlr1	-2.13273	-2.14638	-2.14563	-1.94635	-2.14777	2		3.74349	3.8648	0.0297168	0.14172	0.0988427	0.0693713	0.10968	0.0812605	0.0308212	0.139482	0.169736	0.323344		0.138788	0.0903107	0.650708
Igf1r	-0.899146	-0.884804	-1.19305	-0.86948	0.149587	2		112.305	94.377	55.8973	33.3751	132.812	96.6689	53.9075	55.9885	55.4165	55.5974	67.9226	44.2981		71.8289	55.2275	0.768875
Igfbp5	-5.55036	-5.56977	-5.50292	-5.23096	-4.07363	2		60.2818	32.7128	0.0594336	0.03543	1.97685	1.66491	0	0.0270868	0	0	0.367761	0.161672		0.71101	0.00677171	0.00952407
Igfbp6	-0.56654	-0.350032	-0.465783	-0.359668	-0.258727	2		0.617483	0.586621	0.178301	0.14172	0.296528	0.381542	0.0822597	0.0812605	0.123285	0.390549	0.367761	0.129338		0.249198	0.169338	0.679533
Igfbp7	-0.709999	-1.36248	-2.49061	-1.43175	0.59548	2		12.3111	10.9388	1.04009	1.45263	23.4916	12.6603	6.74529	6.69045	3.32869	4.49131	4.15853	3.20111		7.66737	5.31393	0.693058
Igsf23	-0.213207	-0.119837	-0.559308	-0.370891	0.001748	2		0.771853	1.34578	0.475469	0.31887	1.18611	0.936512	0.658077	0.893865	0.924635	0.864787	0.537496	0.646688		0.683525	0.835341	1.22211
Igsf3	-1.66654	-1.65816	-1.69781	-1.15841	-0.571571	2		3.31897	1.72536	0.0297168	0.14172	1.3179	1.42211	0.191939	0.0270868	0.0924635	0.139482	0.509207	0.646688		0.677891	0.112743	0.166314
[truncated: 9,025 more rows]

## Sheet: Cluster 1
	Log2FC							COUNTS PER MILLION
ID	MLLAF9	MLLENL	MLLAF1p	MLLGAS7	MLLAF6	Cluster		BM_1	BM_2	MLL_AF1p_1	MLL_AF1p_2	MLL_AF6_1	MLL_AF6_2	MLL_AF9_1	MLL_AF9_2	MLL_ENL_1	MLL_ENL_2	MLL_GAS7_1	MLL_GAS7_2		Dimer ave	Nuclear Ave	fold change (nuc/dimer)
Mtus2	3.37702	-1.00118	-1.02324	-1.02324	-0.93	1		0.926224	1.13874	0	0	0.0988427	0.0346856	20.7294	19.5025	0.0308212	0	0	0		0.0222547	10.0657	452.295
Serpina12	-0.101784	0.403214	-0.080506	-0.101784	-0.101784	1		0.0771853	0.0690143	0.0297168	0	0	0	0	0	0.308212	0.530031	0	0		0.0049528	0.209561	42.3115
Hif3a	2.09921	2.07447	-1.27526	-1.42025	-1.14729	1		3.97505	2.62254	0.772637	0.779461	1.15316	0.728398	16.0132	18.8253	13.3456	20.8665	0.565786	0.646688		0.774356	17.2626	22.2929
Emid1	0.315458	-0.106743	-1.18338	-1.12342	-0.918946	1		1.19637	1.34578	0	0	0.26358	0.138743	1.86455	1.78773	0.739708	1.47851	0.0848679	0		0.0811985	1.46762	18.0745
Adamts1	1.30488	1.77175	-0.640399	-0.707313	-0.038568	1		0.656075	0.655636	0.0891504	0.03543	0.461266	0.763084	2.74199	3.44003	4.31497	4.99345	0.0282893	0		0.229537	3.87261	16.8714
Sowahd	0.786622	0.117642	-0.336761	-0.299592	-0.356851	1		0.231556	0.414086	0.0594336	0.03543	0.0658951	0	1.45325	1.11056	0.647245	0.223171	0.0848679	0.0646688		0.0517159	0.858557	16.6014
Peg10	2.64291	2.21555	-1.36742	-0.429198	-0.778926	1		4.12942	2.27747	1.01037	0.24801	1.58148	1.31805	21.6069	28.9016	15.2873	21.7591	2.65919	1.58439		1.40025	21.8887	15.632
Zfp783	2.39362	0.581893	-1.40534	-0.614412	-0.754801	1		1.81386	2.00141	0.0891504	0.10629	0.856637	0.589656	16.2874	12.2703	2.74309	3.96128	0.763811	1.0347		0.573374	8.81553	15.3748
Morc4	0.650159	-0.69086	-0.791362	-0.711332	-0.670962	1		0.926224	0.586621	0.0297168	0	0.0329476	0.173428	1.53551	1.97734	0.0924635	0.083689	0.113157	0.0323344		0.0635973	0.922251	14.5014
Cftr	0.060433	0.630687	-0.209407	-0.235388	-0.161235	1		0.0771853	0.310564	0.0297168	0.03543	0.0658951	0.0693713	0.191939	0.297955	0.832172	0.864787	0.0282893	0		0.0381171	0.546713	14.343
Tmem125	0.835341	-0.062003	-0.099763	-0.19815	-0.171646	1		0.154371	0.172536	0.0297168	0.14172	0.0658951	0	0.987116	1.16473	0.0616424	0.167378	0.0282893	0		0.0442702	0.595217	13.4451
Sgce	0.274945	0.73456	-1.18004	-1.30438	-1.11567	1		1.96823	1.75986	0.386318	0.14172	0.296528	0.346856	2.30327	2.62742	2.92801	4.6029	0.254604	0.0646688		0.248449	3.1154	12.5394
Cxadr	1.91567	1.04986	-0.111241	-0.82876	-0.731252	1		1.23497	1.03521	1.63442	0.31887	0.329476	0.242799	6.58077	7.53014	3.29787	3.54284	0.113157	0.29101		0.488289	5.2379	10.727
Adamts3	0.376803	0.348941	-1.28243	-0.891839	-0.984226	1		1.50511	1.51831	0.0297168	0.03543	0.296528	0.242799	2.16617	2.35655	2.24995	2.14802	0.480918	0.226341		0.218622	2.23017	10.201
Usp51	0.267455	-0.090204	-0.134128	-0.135143	-0.108639	1		0.192963	0.0345071	0.0297168	0	0.0658951	0	0.329039	0.352129	0.0924635	0	0.0282893	0		0.0206502	0.193408	9.3659
Fzd9	1.1241	-0.030659	-0.612424	-0.411106	-0.409078	1		0.810446	0.4831	0.118867	0.03543	0.0988427	0.381542	2.65973	2.51908	0.554781	0.669512	0.282893	0.194006		0.185264	1.60077	8.64053
Tinagl1	0.099795	-0.141343	-2.6988	-1.73715	-2.31831	1		9.30083	7.69509	0.713203	0.21258	1.21906	0.589656	8.22597	10.1305	6.37998	8.84314	1.72565	1.9724		1.07209	8.39489	7.83039
Plekha7	1.35027	0.147382	-0.862083	-0.934777	-0.048937	1		1.15778	0.897185	0.0891504	0.14172	1.08727	0.832455	4.11298	4.22555	1.26367	1.22744	0.0565786	0.0646688		0.37864	2.70741	7.15034
Dcbld1	1.06343	1.20422	-0.42768	-0.490075	-0.598818	1		1.31215	1.03521	0.594336	0.637741	0.593056	0.277485	3.53717	3.54837	3.0513	4.96555	0.480918	0.614354		0.532982	3.7756	7.08392
Yes1	0.655044	0.429089	-0.909544	-0.751132	-0.650598	1		1.46652	1.06972	0.237734	0.17715	0.230633	0.659027	1.94681	3.19625	1.54106	2.56646	0.339471	0.355679		0.333282	2.31265	6.93899
Tert	0.456225	-0.229138	-0.433383	-0.337371	-0.423799	1		0.385927	0.4831	0.0891504	0.03543	0	0.138743	1.06938	0.866779	0.308212	0.139482	0.141446	0.129338		0.0890178	0.595962	6.69486
Ispd	0.384954	-0.146162	-0.267942	-0.100237	-0.19596	1		0.270149	0.138029	0	0	0.0329476	0.0693713	0.575818	0.568823	0.0924635	0.083689	0.0848679	0.161672		0.0581431	0.330198	5.67906
4930562F07Rik	0.107864	0.498416	-0.152473	-0.108745	-0.099109	1		0.154371	0.207043	0.0891504	0.03543	0.0658951	0.138743	0.246779	0.297955	0.554781	0.781098	0.0282893	0.161672		0.0865299	0.470153	5.43342
Fam115c	-0.176967	0.395726	-1.5833	-1.2638	-1.23696	1		4.05223	2.62254	0.505186	0.389731	1.02137	0.659027	3.23555	2.43781	4.53071	4.88186	0.933546	0.679023		0.697981	3.77148	5.40342
Elfn2	0.141473	0.276649	-0.047012	-0.134912	-0.06246	1		0.231556	0	0.0891504	0.0708601	0.0329476	0.104057	0.0822597	0.379216	0.0616424	0.641616	0	0.0323344		0.0548916	0.291183	5.3047
Abcg2	-0.063495	0.112203	-2.40218	-1.50538	-1.63044	1		8.18165	6.86692	0.445752	0.779461	1.91096	1.59554	7.73241	6.5821	9.36964	7.05777	2.29143	1.71372		1.45614	7.68548	5.27797
Mreg	0.87542	1.11907	-1.0809	-1.73273	-0.885471	1		18.6017	20.0832	9.50937	7.72375	7.70973	12.3134	37.1814	35.4567	38.8347	47.5354	5.26181	4.9795		7.91626	39.752	5.02157
Rapgef3	0.545883	0.768669	-1.09861	-1.38338	-0.945435	1		4.93986	4.38241	2.43678	0.850321	2.0757	1.80365	7.59531	6.93423	8.16761	9.1221	1.27302	1.06704		1.58442	7.95481	5.02066
Kif21a	1.91118	0.406655	-2.14876	-0.918722	0.348349	1		4.86268	3.45071	0.148584	0.17715	5.3375	5.7925	18.3713	18.419	6.28752	5.38399	1.61249	1.84306		2.48522	12.1155	4.87502
Col4a2	1.4021	1.35078	-1.18311	0.04382	-0.574919	1		3.55053	3.62325	1.36697	0.673171	2.04275	2.11582	11.7083	10.5368	12.3593	9.03842	3.7059	3.75079		2.2759	10.9107	4.79401
Rnase10	-0.014014	0.580595	-0.6633	-0.806457	-0.467268	1		0.926224	1.20775	0.326885	0.28344	0.296528	0.693713	0.685497	1.40852	2.0342	2.14802	0.169736	0.194006		0.327385	1.56906	4.7927
Farp1	0.122568	0.850593	-0.465527	-0.56484	-0.331205	1		0.849039	0.862678	0.475469	0.21258	0.395371	0.55497	0.767757	1.27308	2.12666	2.56646	0.282893	0.226341		0.357937	1.68349	4.70331
4930486L24Rik	-0.225555	0.568274	-0.488859	-0.475291	-0.578233	1		0.694668	0.793664	0.237734	0.24801	0.197685	0.138743	0.685497	0.297955	1.38695	1.78537	0.282893	0.226341		0.221901	1.03894	4.68201
Fbp1	0.182054	-0.165558	-0.81411	-0.859586	-0.519139	1		0.964817	1.10423	0.208018	0.10629	0.527161	0.312171	1.31615	1.30017	0.986278	0.641616	0.113157	0.129338		0.232689	1.06105	4.55997
Ralgps2	0.918685	0.099656	-1.23552	-1.08485	-1.64391	1		9.68676	7.69509	3.8929	2.33838	1.87801	2.32394	15.218	19.4213	8.75322	10.0148	3.45129	3.68612		2.92844	13.3518	4.55936
Dkkl1	0.488239	-0.67017	-1.09847	-0.919176	-0.733544	1		2.16119	0.897185	0.326885	0.03543	0.626004	0.416228	2.49521	2.60034	0.369854	0.808994	0.480918	0.194006		0.346578	1.5686	4.52596
Xlr4b	-0.61321	1.25947	-0.708864	-0.44819	0.144241	1		0.57889	0.690143	0	0	0.988427	0.624341	0.137099	0	2.89719	2.92912	0.169736	0.226341		0.334807	1.49085	4.45286
Ptpdc1	-0.217741	0.639671	-0.56909	-0.411927	-0.348779	1		0.887631	0.4831	0.0594336	0.21258	0.230633	0.416228	0.383878	0.51465	1.63352	1.61799	0.113157	0.420347		0.242063	1.03751	4.28611
Echdc3	0.671068	0.707931	-0.316503	-0.584118	-0.269241	1		1.042	0.931693	0.624053	0.566881	0.395371	0.901827	1.67261	2.65451	1.1712	3.31966	0.424339	0.226341		0.523135	2.2045	4.21401
Oaz3	-0.35512	0.418628	-0.326822	-0.152605	-0.321696	1		0.385927	0.24155	0.0594336	0.03543	0.0329476	0.0693713	0	0.0541737	0.647245	0.864787	0.169736	0.194006		0.0934874	0.391551	4.18828
Pcbd1	0.283649	0.946478	-0.473566	-0.471946	0.316205	1		0.424519	0.517607	0.118867	0	0.691899	0.971198	0.850016	0.731344	1.63352	2.03643	0.0565786	0.0646688		0.317202	1.31283	4.13878
Lmo7	-0.114121	0.016131	-1.11648	-1.16413	-0.318999	1		1.31215	1.24226	0.0297168	0.0708601	0.922532	0.728398	1.15164	1.05639	1.29449	1.31113	0	0.0323344		0.297307	1.20341	4.0477
Nxf2	-0.130904	0.135047	-0.34015	-0.174604	-0.273418	1		0.231556	0.345071	0	0.03543	0.13179	0	0.0822597	0.270868	0.215748	0.61372	0.0565786	0.226341		0.0750233	0.295649	3.94076
Cbs	0.605158	0.364863	-0.273966	-0.179257	-0.073705	1		0.57889	0.276057	0.148584	0.21258	0.296528	0.416228	1.0968	1.24599	0.616424	1.06006	0.198025	0.323344		0.265882	1.00482	3.7792
Wwtr1	0.247784	-0.053308	-0.665809	-0.599713	-0.297732	1		0.849039	0.690143	0.0891504	0.14172	0.428318	0.450913	0.685497	1.51686	0.462318	0.948476	0.141446	0.194006		0.240926	0.903288	3.74924
Myo1b	0.039349	0.208115	-1.05461	-0.285233	-0.803102	1		1.50511	0.931693	0.0297168	0.10629	0.230633	0.312171	1.0968	1.46269	1.47942	1.64588	0.735521	0.905364		0.386616	1.4212	3.67599
Rph3a	0.115882	0.771298	0.013734	-0.361971	-0.105168	1		0.424519	0.379578	0.653769	0.17715	0.329476	0.277485	0.767757	0.270868	1.72599	1.06006	0.0848679	0.0970032		0.269959	0.956168	3.54191
Rhcg	0.426555	-0.126217	-0.351522	-0.426871	-0.665548	1		0.733261	0.862678	0.534902	0.28344	0.197685	0.0693713	1.31615	1.51686	0.708887	0.585823	0.480918	0.194006		0.293387	1.03193	3.5173
Pawr	1.18497	-1.54903	-1.47273	-1.91167	-0.099839	1		4.32238	3.72677	1.33726	0.28344	3.49244	3.88479	10.3921	10.4555	0.708887	0.725305	0.282893	0.388013		1.61147	5.57046	3.45675
Faim2	0.001439	0.507606	-0.187293	-0.591332	-0.142795	1		0.57889	0.4831	0.653769	0.03543	0.461266	0.312171	0.712917	0.352129	0.986278	1.36692	0	0.0323344		0.249162	0.854561	3.42974
Tdrkh	-1.11817	1.60595	-1.36621	-0.0296	-1.37846	1		8.99209	8.83383	2.46649	3.22413	3.16297	2.46268	3.01619	4.1172	29.5883	28.7611	7.72298	9.70032		4.78993	16.3707	3.41774
Fbxl21	0.067418	0.692749	-0.32431	-0.24923	-0.225497	1		0.656075	0.552114	0.208018	0.3543	0.362423	0.381542	0.603237	0.758431	1.23285	1.95274	0.311182	0.388013		0.334246	1.13681	3.40113
Mgam	0.053459	0.835901	-1.46154	-1.28792	-0.694763	1		14.7038	13.6993	7.16175	1.87779	8.63226	8.15112	17.7681	11.7828	27.8315	24.4372	6.28022	4.17114		6.04571	20.4549	3.38337
Sned1	0.455944	0.298902	-0.724247	-0.428225	-0.201205	1		1.42793	0.552114	0.267451	0.14172	0.560109	0.901827	1.59035	1.86899	1.41777	1.47851	0.311182	0.646688		0.471496	1.58891	3.36992
Prom1	0.401801	0.190906	-1.60591	-0.921328	-1.69435	1		46.4656	65.4945	24.2786	11.1605	16.7374	16.4757	77.0499	71.5092	71.8442	56.239	35.2485	22.9251		21.1376	69.1606	3.27192
Tle6	1.13936	0.997478	-0.456676	-0.392253	-0.116443	1		3.82067	3.31268	2.13961	2.51553	3.13002	3.29514	8.77436	9.34496	6.16424	10.0706	1.95196	3.0071		2.67323	8.58853	3.2128
Ttll7	0.745512	-0.08121	-0.342691	-0.38476	0.229376	1		0.424519	0.345071	0.148584	0.03543	0.691899	0.55497	1.31615	1.32725	0.339033	0.278963	0.0565786	0.0646688		0.258688	0.815351	3.15187
Ambp	0.424773	-0.033475	0.054884	-0.793493	-0.952948	1		0.694668	1.31127	0.921221	1.24005	0	0.0693713	1.53551	1.8419	1.35613	0.557927	0.0848679	0.226341		0.423642	1.32287	3.12261
Prss57	0.32459	-0.953858	-1.76568	-2.4487	-1.32827	1		77.6099	95.3087	41.0092	8.43235	37.692	29.9684	105.238	111.814	44.1976	44.1041	16.9453	13.0954		24.5238	76.3384	3.11283
Ccdc116	0.914479	0.220417	-0.694408	-0.523933	-0.399146	1		2.35415	2.45001	1.24811	0.956611	1.91096	1.24868	5.89528	4.9298	3.66772	2.2596	1.24473	1.48738		1.34941	4.1881	3.10365
Map3k15	0.736569	0.684305	-0.315229	-0.723054	-1.29708	1		7.44839	8.52326	6.77543	5.66881	2.50401	2.80954	14.8616	13.0829	14.8558	12.0233	3.87563	5.01183		4.44088	13.7059	3.08631
Slc44a4	-0.201877	0.784257	-0.017716	-0.970298	-1.13747	1		2.23838	1.79437	2.25848	1.70064	0.395371	0.346856	1.78229	1.46269	3.45197	4.93765	0.367761	0.711357		0.963411	2.90865	3.01912
Echdc2	0.208792	-0.448471	-0.874336	-0.684832	-0.325514	1		0.810446	1.13874	0.118867	0.03543	0.527161	0.624341	1.48067	1.08347	0.308212	0.585823	0.198025	0.258675		0.29375	0.864545	2.94313
F3	0.001566	0.241551	-0.549533	-1.06213	-0.924867	1		2.6243	2.27747	0.802353	1.91322	0.560109	1.07525	2.76941	2.13986	2.58898	3.57073	0.594075	0.711357		0.942729	2.76724	2.93536
Atp1b1	0.988133	-0.016381	-0.417437	-2.30701	-0.431405	1		10.5744	10.6627	11.6787	3.72015	8.46752	6.7637	17.5213	26.5722	8.78404	12.1907	1.27302	1.42271		5.5543	16.2671	2.92873
Mtap7d3	0.05119	0.541317	-1.11206	-0.733972	0.095336	1		0.926224	1.69085	0.0297168	0.10629	1.61443	1.31805	1.72745	1.05639	2.98965	1.72957	0.226314	0.549685		0.640748	1.87577	2.92746
2410018M08Rik	0.651286	0.13544	-0.448842	-0.219456	-0.155699	1		0.926224	0.621128	0.386318	0.21258	0.560109	0.624341	1.89197	1.67938	1.1712	0.725305	0.367761	0.679023		0.471689	1.36697	2.89803
Lrig1	0.547593	0.732764	-0.525984	-0.5978	0.417031	1		0.887631	0.793664	0.237734	0.31887	1.28495	1.63022	1.80971	1.57104	1.94173	2.17591	0.141446	0.29101		0.650707	1.8746	2.88087
Gsta4	0.401922	0.3134	-0.410356	-0.285716	0.025825	1		0.501705	0.621128	0.208018	0.14172	0.658951	0.520285	1.0968	1.0293	0.708887	1.17165	0.367761	0.194006		0.348457	1.00166	2.87455
Zfp184	0.641763	0.147293	-0.454184	-0.360851	-0.233915	1		1.23497	0.828171	0.505186	0.460591	0.691899	0.763084	2.68715	1.6523	1.35613	1.14375	0.452629	0.711357		0.597457	1.70983	2.86185
Hook1	0.422751	-1.18428	-2.64324	-1.58472	-0.840497	1		17.3667	14.3205	2.25848	1.13376	10.708	6.10467	20.702	22.455	6.96559	5.85823	4.63944	4.59149		4.90597	13.9952	2.85269
Eltd1	0.792671	0.46729	-0.451452	-0.047617	-0.663157	1		1.77526	1.86339	1.48584	0.637741	0.658951	0.901827	3.94846	3.81924	2.86637	2.92912	1.38618	2.0694		1.18999	3.3908	2.84944
Extl1	0.504717	0.826594	-0.764823	-0.798235	0.323779	1		1.89104	1.4493	0.505186	0.637741	2.60286	2.08114	2.00165	3.57546	2.00338	5.46768	0.876968	0.194006		1.14965	3.26204	2.83742
Spint2	0.655637	-1.32331	-2.00299	-2.3552	-0.63873	1		61.2466	57.6614	21.5744	6.58999	43.2601	32.3964	89.0049	99.4628	23.0234	23.2934	12.6736	8.95663		20.9085	58.6962	2.80728
Pomc	0.051406	0.361359	-0.199333	-0.176892	0.041596	1		0.231556	0.276057	0.148584	0.03543	0.164738	0.416228	0.219359	0.379216	0.52396	0.697409	0.0565786	0.161672		0.163872	0.454986	2.77648
Thbs4	0.198851	0.283063	-0.358822	-0.275697	0.102035	1		0.463112	0.276057	0.0297168	0.10629	0.593056	0.346856	0.520978	0.622997	0.52396	0.808994	0.198025	0.0646688		0.223102	0.619232	2.77555
Fndc9	0.394108	-0.418272	-0.656096	-0.796586	-0.35057	1		1.15778	1.20775	0.416035	0.3543	0.626004	0.79777	2.13875	1.59812	0.708887	0.557927	0.254604	0.258675		0.451231	1.25092	2.77224
Zfp93	0.103262	-0.2935	-1.32758	-0.842911	-0.481126	1		2.04541	1.89789	0.297168	0.0708601	1.25201	1.00588	1.91939	2.4649	1.51024	1.33902	0.763811	0.549685		0.656569	1.80839	2.7543
Proca1	0.261343	-0.105617	-0.292958	-0.522953	-0.152526	1		0.501705	0.552114	0.386318	0.10629	0.296528	0.450913	0.658077	1.00221	0.308212	0.530031	0.0282893	0.0970032		0.227557	0.624633	2.74495
Camkk1	0.42499	0.062513	-1.22417	-1.15422	-0.220987	1		4.09082	2.79508	1.30754	0.496021	3.19591	2.42799	5.7856	4.14428	4.09922	3.18018	0.763811	1.22871		1.57	4.30232	2.74034
Gpr124	0.119847	0.813066	-0.185698	-0.262349	-0.012175	1		0.733261	0.586621	0.564619	0.3543	0.494213	0.79777	0.767757	0.839692	1.88009	1.95274	0.509207	0.258675		0.496464	1.36007	2.73952
Pecr	0.180563	0.166309	-1.59404	-0.884691	-0.731317	1		6.90809	6.97044	1.84244	1.4172	3.88781	3.67668	7.86951	8.12605	7.95186	7.86677	3.36643	3.23344		2.904	7.95355	2.73883
1700097N02Rik	-0.730646	0.813459	-0.928071	-0.883806	0.281211	1		0.964817	0.897185	0.0297168	0	1.54854	1.14463	0.191939	0.135434	1.94173	2.84543	0.0282893	0.0646688		0.469306	1.27863	2.72452
Il12a	0.417334	0.906728	-0.621631	-0.363603	0.189118	1		1.38934	1.41479	0.980654	0.14172	1.81212	1.66491	2.27585	2.13986	2.98965	4.01707	0.537496	1.19637		1.05555	2.85561	2.70534
Krtcap3	1.40905	-0.396843	-0.428844	-0.161568	-0.024841	1		1.5823	1.65634	1.21839	0.673171	2.10864	1.04057	6.16947	5.74241	0.862993	1.11585	1.13157	1.55205		1.2874	3.47268	2.69744
Ranbp17	0.490776	-0.286184	-1.24915	-0.672613	-0.528881	1		2.89445	2.62254	0.772637	0.389731	1.61443	1.59554	4.74364	3.81924	2.43487	1.72957	1.35789	1.35805		1.18138	3.18183	2.69332
Tmem53	0.923908	-0.053136	-0.35464	-0.532556	-0.956989	1		3.28038	4.38241	2.79338	2.76354	1.41675	1.56085	6.63561	9.69708	3.57526	3.73811	2.09341	2.58675		2.20245	5.91152	2.68407
Ikzf4	0.145581	0.035001	-0.351538	-0.985876	-0.701198	1		2.31556	0.9662	1.21839	0.921181	0.658951	0.589656	1.91939	1.92316	1.84927	1.5622	0.311182	0.355679		0.67584	1.81351	2.68334
Sox4	1.13931	0.093414	-1.50796	0.166344	-1.05342	1		22.924	12.181	6.12166	4.92478	8.0392	7.83895	37.0717	42.6618	18.3386	19.2485	19.2367	20.403		11.0941	29.3301	2.64377
Gfi1	1.1045	0.762908	-0.705343	-1.51866	0.315234	1		113.038	130.782	108.229	40.532	141.246	162.606	270.196	256.377	235.258	179.876	41.7267	42.0671		89.4011	235.427	2.63337
Ryr1	0.525232	0.115877	-0.507066	-0.396647	-0.528492	1		2.04541	1.17324	1.0698	0.602311	0.889584	0.728398	3.20813	2.30238	2.06502	1.59009	0.961836	1.00237		0.875717	2.2914	2.6166
Gimap6	0.097313	0.821222	-0.594945	-0.970571	-0.028566	1		3.47334	2.10494	1.81272	1.20462	2.93233	2.49737	3.26297	2.84412	5.0855	6.30457	0.735521	1.1317		1.71905	4.37429	2.5446
8430410A17Rik	0.819118	-0.025936	-1.00072	-1.27196	-0.015951	1		5.7889	5.14156	2.40706	2.05494	5.89761	4.89067	9.81632	10.9973	4.86975	5.83034	2.09341	1.26104		3.10079	7.87841	2.54078
Cdc42bpg	0.504898	0.212522	-1.26005	-1.8578	-0.087107	1		15.2827	15.0451	5.61647	5.88139	13.9698	14.4639	21.744	22.1299	17.0749	18.3837	3.84734	3.07177		7.80844	19.8331	2.53996
Etv4	-0.401239	0.387764	-0.932547	-0.864646	-0.59581	1		2.89445	2.24296	0.534902	1.20462	1.64738	1.07525	1.53551	1.86899	3.54444	3.7939	1.0467	0.873029		1.06365	2.68571	2.525
L3hypdh	0.470864	0.160225	0.029742	-0.188711	-0.175881	1		0.385927	0.414086	0.326885	0.531451	0.13179	0.346856	0.959696	0.920952	0.431497	0.697409	0.198025	0.258675		0.298947	0.752388	2.51679
Kcnip3	0.346291	-0.151166	-0.35079	-0.907523	-0.329478	1		1.08059	1.34578	1.01037	0.460591	0.724846	0.79777	2.02907	1.59812	1.23285	0.753201	0.198025	0.161672		0.558879	1.40331	2.51094
Marveld1	1.05723	0.340024	-0.38807	-0.795324	-0.419324	1		27.5938	28.1233	25.913	16.1915	17.9894	23.17	60.7625	57.3428	37.3861	33.6709	16.3512	14.9062		19.0869	47.2906	2.47765
F5	-0.210604	0.066233	-1.59941	-0.918363	-1.54378	1		58.931	44.9973	19.4942	13.4634	14.5958	19.7361	41.6782	47.8624	53.4748	55.43	28.8268	25.2208		20.2229	49.6114	2.45323
Kit	0.332242	0.246312	-1.11302	-1.08756	-0.77368	1		94.3205	88.2692	57.2643	26.0765	51.1676	54.8033	133.151	97.2417	122.637	94.3175	48.5161	36.3439		45.6953	111.837	2.44745
Lpar2	1.15797	0.786524	-0.751453	-0.631291	0.428675	1		12.7356	11.2493	7.51835	5.91682	15.3206	17.655	28.5715	27.4119	21.1742	21.6476	8.59994	6.17587		10.1978	24.7013	2.42222
Enpp4	-0.262556	-0.329052	-2.95171	-2.38346	-0.397077	1		23.1942	25.2247	2.67451	1.84236	16.968	19.3199	19.6875	20.3422	17.6605	20.4759	4.52629	3.13644		8.07792	19.5415	2.41913
2010015L04Rik	0.891206	0.108881	-0.152359	-0.39703	0.093206	1		0.849039	1.03521	1.0698	0.425161	0.790741	1.35274	2.52263	2.6816	1.0171	1.17165	0.367761	0.582019		0.764704	1.84824	2.41694
Cpeb2	0.685607	1.10431	-0.053688	-0.587887	-0.286777	1		18.1	15.8733	15.3339	17.3253	14.7935	12.6949	29.449	26.4097	37.8484	37.4927	10.7782	11.1554		13.6802	32.7999	2.39762
Rasal1	-0.072804	0.17351	-0.200512	-0.413876	-0.236147	1		0.57889	0.414086	0.356602	0.24801	0.26358	0.277485	0.493558	0.352129	0.678066	0.697409	0.0848679	0.161672		0.232036	0.55529	2.39312
Zfp786	0.265773	0.017864	-0.40018	-0.264894	-0.319779	1		0.810446	0.690143	0.475469	0.17715	0.527161	0.277485	1.20647	1.00221	0.986278	0.557927	0.39605	0.517351		0.395111	0.938223	2.37458
Rasa2	0.435906	-0.196001	-0.934487	-0.981672	-1.27233	1		57.8504	59.5938	35.6602	24.8365	25.0072	22.4416	85.6323	73.947	58.5294	43.7415	27.6386	30.847		27.7385	65.4626	2.35999
Fam169b	0.209845	-0.101681	-0.700474	-1.43889	-0.139066	1		2.54712	1.58733	0.534902	1.24005	1.35085	2.21988	2.44037	2.65451	1.54106	2.17591	0.198025	0.0646688		0.93473	2.20296	2.35679
Samd4	0.351471	-0.091594	0.09946	-0.131115	-0.227285	1		0.385927	0.0345071	0.416035	0.17715	0.0329476	0.0346856	0.383878	0.704258	0.215748	0.0557927	0.113157	0.0970032		0.145163	0.339919	2.34164
Spag4	0.559128	0.589111	-0.347262	-0.207677	0.05517	1		1.42793	1.00071	0.772637	0.708601	1.3179	1.28337	2.35811	2.16695	2.68144	1.98064	0.735521	1.09937		0.986233	2.29678	2.32885
BC068157	-0.048424	0.304474	-0.622262	-0.682587	-0.507945	1		2.35415	1.79437	0.683486	1.31091	1.3179	1.00588	1.48067	2.4649	1.91091	3.68232	0.990125	0.840695		1.02483	2.3847	2.32692
Arap3	0.072297	-0.358935	-1.60093	-2.07028	-0.669769	1		112.922	115.012	41.2766	32.5248	78.6129	63.9256	120.839	118.911	88.2719	89.0172	26.3656	26.3849		44.8484	104.26	2.32472
Smad6	0.414487	-0.480804	-0.860411	-0.370667	-1.19003	1		3.89786	1.89789	1.33726	0.956611	0.757794	0.659027	3.92104	4.46933	1.63352	1.95274	2.1217	1.90773		1.29002	2.99416	2.32102
Ccdc176	0.278132	0.222884	-0.294541	-0.0839	-0.134307	1		0.501705	0.517607	0.178301	0.28344	0.230633	0.520285	0.740337	0.920952	0.77053	0.753201	0.39605	0.452682		0.343565	0.796255	2.31762
1700023L04Rik	0.193467	0.213128	-0.068794	-0.364241	-0.206533	1		0.463112	0.621128	0.267451	0.673171	0.395371	0.277485	0.822597	0.704258	0.431497	1.14375	0.169736	0.226341		0.334926	0.775525	2.31551
Kifc3	-0.689834	0.860793	-1.17795	-0.59202	-0.060215	1		2.58571	2.86409	0.83207	0.460591	3.06412	2.08114	1.48067	1.13765	6.2567	5.27241	1.13157	1.81073		1.56337	3.53686	2.26233
Per3	0.074895	-0.213377	-0.938929	-1.2633	-1.04377	1		11.0761	9.73101	5.46789	4.42876	5.07392	3.98885	11.2147	10.8076	8.07515	9.59634	3.39471	4.10647		4.4101	9.92347	2.25017
Clic3	0.122035	0.24603	-0.179931	-0.48182	-0.040138	1		0.57889	0.586621	0.475469	0.31887	0.593056	0.485599	0.767757	0.677171	1.14038	0.61372	0.169736	0.0970032		0.356622	0.799758	2.24259
Doc2g	0.188153	-0.102722	-0.33767	-0.411941	-0.12332	1		0.57889	0.517607	0.237734	0.21258	0.461266	0.381542	0.904856	0.622997	0.493139	0.390549	0.198025	0.129338		0.270081	0.602885	2.23224
Klhl8	0.378418	0.327716	-0.946432	-0.750771	0.018361	1		3.51193	2.96761	1.33726	1.0629	3.3277	3.26045	4.6888	4.33389	3.76018	4.88186	1.35789	1.68139		2.0046	4.41618	2.20303
4933431E20Rik	0.30072	0.211632	-0.169628	-0.248247	-0.04009	1		0.57889	0.4831	0.297168	0.425161	0.527161	0.450913	0.904856	0.866779	0.708887	0.83689	0.254604	0.323344		0.379725	0.829353	2.18409
Gm11944	0.319045	0.181928	-0.178225	-0.18699	-0.036147	1		0.463112	0.517607	0.386318	0.24801	0.560109	0.346856	0.987116	0.731344	0.739708	0.641616	0.198025	0.420347		0.359944	0.774946	2.15296
Ttyh1	0.027871	0.245425	-0.182921	-0.351869	-0.115812	1		0.540297	0.517607	0.445752	0.24801	0.197685	0.624341	0.575818	0.541737	0.955457	0.669512	0.169736	0.226341		0.318644	0.685631	2.15171
Krt10	0.030282	0.642401	0.048768	-0.319722	-0.385583	1		0.926224	1.13874	1.24811	0.956611	0.626004	0.485599	0.932276	1.21891	2.28077	2.06433	0.480918	0.776026		0.76221	1.62407	2.13074
Angel1	0.787295	0.49721	-0.555706	-0.461881	0.144646	1		5.2486	3.58874	2.64479	2.72811	4.7774	5.20285	8.17113	8.53235	6.65738	6.63933	3.05524	2.81309		3.53691	7.50005	2.12051
Rps6ka2	0.831451	0.329571	0.404918	-0.707369	-1.35842	1		8.91491	8.41974	15.0961	8.50321	2.80054	2.74017	14.1761	18.2294	11.2497	11.047	4.66773	5.17351		6.49688	13.6755	2.10494
Lrfn1	0.169968	0.232457	-0.234499	-0.437075	-0.108547	1		1.042	0.552114	0.594336	0.460591	0.362423	0.971198	0.987116	1.05639	1.07874	1.14375	0.39605	0.258675		0.507212	1.0665	2.10267
Pygm	0.303442	0.448905	-0.406119	-0.756087	-0.132541	1		3.28038	2.65705	2.46649	1.52349	2.56991	2.67079	4.0033	3.79216	3.14376	5.69085	1.47104	1.22871		1.98841	4.15752	2.09088
Ttc8	0.098163	0.42721	-0.384106	-0.588452	-0.23099	1		1.5823	2.10494	1.18867	1.16919	1.28495	1.56085	2.02907	2.0586	2.77391	2.87332	0.876968	0.905364		1.16433	2.43373	2.09023
Arsg	-0.327056	1.06199	-0.481883	-0.226181	-0.273706	1		4.12942	3.72677	2.25848	2.79897	2.37222	3.78073	2.74199	3.11499	6.74984	11.828	3.90392	2.52208		2.9394	6.10872	2.07822
Nes	-0.029017	0.064425	-0.579272	-0.275874	-0.115168	1		0.849039	0.414086	0.148584	0.03543	0.527161	0.485599	0.520978	0.677171	0.77053	0.641616	0.113157	0.582019		0.315325	0.652573	2.06953
Fzd3	1.17271	0.082391	0.906018	-1.20083	-0.728633	1		2.50852	1.62184	5.20044	4.28704	0.658951	1.04057	5.29204	6.52793	1.75681	2.73384	0.311182	0.355679		1.97564	4.07765	2.06396
Pard6b	0.676779	0.181466	-0.720367	-0.542446	0.096342	1		3.7049	2.58803	1.54527	1.48806	3.3277	3.53793	5.75818	5.49863	3.35951	4.04497	1.98025	1.71372		2.26549	4.66532	2.0593
Tacc2	0.696945	0.585278	-0.766047	-0.017435	-0.34944	1		17.1737	16.7705	11.5896	7.5466	12.6848	13.5274	27.4747	28.7933	27.7699	24.1582	18.6709	14.8415		13.1435	27.049	2.05798
Olfm4	-0.417443	0.433016	-0.833288	-1.431	-0.561641	1		20.9172	25.6733	14.3235	10.9479	20.724	10.1976	14.1212	20.2609	25.8282	37.7716	5.99733	10.0237		12.0357	24.4955	2.03524
Cdh24	0.368893	-0.019539	-0.383608	-0.274449	-0.418037	1		1.31215	1.34578	0.861787	0.708601	0.757794	0.728398	2.74199	1.27308	1.47942	1.11585	1.07499	0.776026		0.817933	1.65258	2.02044
Gimap9	0.458211	0.599891	-0.551395	-0.829277	0.035091	1		11.2691	12.043	10.3117	4.96021	11.1363	12.799	15.5745	17.2001	17.1982	19.1648	6.39338	5.85253		8.57552	17.2844	2.01555
2010016I18Rik	0.156568	-0.086896	-0.450134	-0.312572	-0.299487	1		0.771853	0.931693	0.356602	0.3543	0.593056	0.416228	1.26131	0.866779	0.678066	0.808994	0.367761	0.614354		0.450383	0.903788	2.00671
Avpr2	-0.031168	-0.030733	-0.302891	-0.376926	-0.297656	1		0.656075	0.586621	0.416035	0.21258	0.395371	0.242799	0.712917	0.460476	0.616424	0.557927	0.141446	0.355679		0.293985	0.586936	1.99648
Zbtb10	0.657606	0.543987	-0.464316	0.079969	-0.274742	1		3.93645	3.20916	2.64479	1.98408	3.09707	2.46268	6.19689	6.22997	5.0855	6.24878	3.59274	4.07414		2.97592	5.94029	1.99612
Lyplal1	-0.227129	1.21549	0.238962	-0.986386	0.439802	1		1.11919	1.48381	1.12924	2.30295	1.74622	2.49737	0.767757	1.16473	3.66772	5.02134	0.226314	0.0970032		1.33318	2.65539	1.99177
Egfl7	-0.149888	-0.028304	-0.764237	-1.38312	-0.868508	1		14.5108	12.6986	7.01316	8.18434	6.19414	7.80427	11.4067	12.9204	12.9449	13.6971	4.63944	4.55915		6.39908	12.7423	1.99126
Palm	0.12639	-0.294889	-1.21541	-1.37759	-0.642924	1		83.7461	87.303	42.7625	29.7612	57.5923	51.2307	90.9518	95.9415	71.3819	67.6765	36.2103	28.3896		40.9911	81.4879	1.98794
Ryk	-0.149145	0.582918	-1.60453	-1.18183	0.487819	1		3.28038	3.07113	0.356602	0.389731	3.95371	5.75782	2.68715	2.84412	4.03757	6.47195	0.905257	0.776026		2.02319	4.0102	1.98212
Nudt12	0.135553	-0.198103	-1.39258	0.041138	-0.750287	1		1.96823	1.82888	0.208018	0	0.856637	0.589656	2.82425	1.54395	1.6027	1.45061	1.89538	2.0694		0.936516	1.85538	1.98115
Cldn12	0.475896	0.240669	-0.677949	-0.533877	-0.487725	1		17.4825	17.6677	11.6193	9.60154	12.3883	12.1053	23.7456	25.9221	19.6331	22.2613	10.6934	12.9661		11.5623	22.8905	1.97975
Dtx4	0.772476	0.57483	-0.360901	-0.344502	-0.192017	1		88.6474	89.0974	76.6693	61.294	71.8916	83.4536	150.645	154.395	132.469	133.261	68.9127	70.6507		72.1453	142.693	1.97785
D930016D06Rik	0.689984	0.292993	-0.31233	-0.265951	-0.205936	1		3.51193	2.96761	3.44715	1.38177	3.75602	1.59554	7.12917	4.55059	5.20878	3.18018	1.98025	3.07177		2.53875	5.01718	1.97624
Rasgrp2	0.221265	-0.033876	-1.02163	-1.0078	-0.625911	1		130.173	149.312	84.2471	52.401	88.0029	92.4025	162.024	164.119	139.497	133.456	62.5476	75.4362		75.8396	149.774	1.97488
Usp44	0.294408	0.44808	-1.13033	-0.094059	-0.155512	1		4.09082	3.07113	0.980654	1.20462	2.96528	3.26045	4.4146	4.82146	4.8081	5.69085	3.47958	3.1041		2.49912	4.93375	1.9742
Tg	-0.066376	0.133899	-0.250066	-0.482249	-0.583428	1		1.11919	1.34578	1.01037	0.744031	0.494213	0.485599	1.31615	0.948039	1.4486	1.45061	0.678943	0.517351		0.655085	1.29085	1.97051
Tas1r1	0.834031	0.25049	-0.18875	-0.50664	0.216299	1		2.084	2.17395	1.93159	1.55892	2.66875	2.60142	4.49686	4.65893	2.98965	2.45488	1.27302	1.1317		1.8609	3.65008	1.96146
Iqcg	0.887095	0.3493	0.569594	-1.30861	-0.060208	1		1.54371	3.00212	2.25848	5.45623	1.74622	2.53205	4.6888	5.41737	2.12666	4.21235	0.254604	0.388013		2.10593	4.11129	1.95224
Zfp507	0.948387	0.656728	-0.397967	-0.962526	0.597346	1		17.0194	15.2867	11.3518	12.684	26.4898	23.4128	33.8636	30.3372	24.4104	27.6732	8.4585	7.1459		14.9238	29.0711	1.94797
Spa17	0.101904	0.167392	-0.189248	-0.366747	-0.05358	1		0.501705	0.655636	0.237734	0.531451	0.626004	0.416228	0.575818	0.812605	0.708887	0.83689	0.254604	0.194006		0.376671	0.73355	1.94746
Ccdc173	0.348249	0.185653	-0.081277	-0.167293	0.039443	1		0.347334	0.552114	0.386318	0.3543	0.494213	0.485599	0.959696	0.731344	0.739708	0.557927	0.226314	0.355679		0.383737	0.747169	1.94708
Gm16576	0.318826	0.420114	-0.182624	-0.577118	-0.660847	1		7.10105	6.17678	5.43817	6.02311	3.98665	3.67668	8.22597	8.83031	8.26008	10.1822	4.10195	4.1388		4.56089	8.87463	1.94581
Snai3	0.256723	0.456574	-0.200973	-0.635821	-0.621942	1		6.75372	7.2465	6.00279	5.91682	4.54676	3.85011	8.71952	8.39692	10.1093	9.84741	4.15853	4.1388		4.76897	9.2683	1.94346
Cep68	0.432636	0.284473	-0.662669	-0.369803	-0.706384	1		39.0172	38.786	27.9338	20.4786	24.7436	22.1641	54.9495	50.7607	53.0741	42.1235	28.2327	31.5261		25.8465	50.2269	1.94328
Aim1l	0.062527	0.030878	-0.225931	-0.333051	-0.475373	1		1.042	0.72465	0.653769	0.566881	0.362423	0.346856	0.850016	1.08347	0.955457	0.892683	0.537496	0.452682		0.486685	0.945407	1.94255
Mir3091	0.175952	0.274736	-0.281576	-0.211346	-0.128078	1		0.849039	0.828171	0.564619	0.460591	0.428318	0.936512	1.17906	0.975126	1.10956	1.33902	0.367761	0.80836		0.59436	1.15069	1.93602
Ift88	0.433213	0.472048	-0.48312	-0.273007	-0.140553	1		4.05223	2.8986	1.60471	2.79897	2.99823	3.12171	5.2372	4.84854	4.2225	6.19299	2.43288	2.97477		2.65521	5.12531	1.93028
Gpr97	0.444862	0.586607	-1.04745	-0.591105	0.121319	1		150.396	165.358	100.859	50.8775	170.306	173.324	218.811	211.711	254.151	221.023	111.545	97.3912		117.384	226.424	1.92892
Tcea2	0.274841	0.048713	-0.347641	-0.223147	-0.300855	1		1.15778	0.931693	0.505186	0.708601	0.626004	0.693713	1.83713	1.11056	0.862993	1.36692	1.01841	0.485016		0.672822	1.2944	1.92384
Prob1	0.41767	0.308684	-0.197559	-0.254769	0.206343	1		0.926224	0.448593	0.624053	0.31887	0.922532	0.971198	1.31615	1.19182	0.924635	1.25534	0.537496	0.29101		0.61086	1.17199	1.91859
4930483K19Rik	0.272316	0.300039	-0.260551	0.018592	-0.134139	1		0.926224	0.448593	0.356602	0.460591	0.658951	0.416228	1.42583	0.650084	0.955457	1.19954	0.707232	0.711357		0.551827	1.05773	1.91678
Hrh1	0.160097	0.422215	-0.154282	-0.534988	0.314794	1		0.810446	0.345071	0.445752	0.389731	0.988427	0.936512	0.740337	0.785518	1.14038	1.08796	0.113157	0.0646688		0.489708	0.938549	1.91655
3110007F17Rik	0.178349	0.049494	-0.918884	0.073107	-0.210614	1		0.733261	1.10423	0.0297168	0	0.691899	0.624341	1.06938	1.27308	1.07874	0.892683	0.905257	1.1317		0.56382	1.07847	1.91279
Armcx1	0.394741	-0.590772	-0.792636	-1.07888	-0.246205	1		3.89786	2.48451	1.63442	1.20462	2.56991	2.49737	4.49686	4.5235	1.41777	2.14802	1.38618	0.582019		1.64575	3.14654	1.91191
Sh2b1	0.548194	0.640516	-0.337905	-0.356186	-0.276903	1		54.3385	53.3825	47.0417	37.7684	44.5781	43.9814	85.4952	72.9448	90.7376	78.305	41.1326	42.5844		42.8478	81.8707	1.91073
Nphp1	0.436044	0.458936	-0.48061	-0.35073	-0.083928	1		3.51193	4.03733	2.08018	2.76354	3.22886	3.78073	4.71622	6.20288	5.2396	5.88613	2.99866	2.48975		2.89029	5.51121	1.9068
Ubtd2	-0.079598	0.042279	-1.25033	-0.624762	-0.656828	1		9.10787	8.31622	2.76366	3.40128	4.90919	5.41096	8.4179	7.96353	8.32172	9.68003	4.80918	5.78786		4.51369	8.5958	1.90438
4933403G14Rik	-0.053142	0.332996	-0.142155	-1.20954	-0.075224	1		2.084	1.24226	1.51556	1.31091	1.25201	1.80365	1.53551	1.59812	2.58898	2.12012	0.141446	0.161672		1.03087	1.96068	1.90196
Tnk2	0.536816	0.442139	-0.610158	-0.33061	-0.277845	1		31.8775	30.1247	22.8522	17.0773	27.4124	23.3781	44.8589	45.9934	43.0264	41.9282	26.4222	22.4724		23.2691	43.9517	1.88885
Zfp692	0.635114	0.388307	-0.285675	-0.210126	-0.307652	1		5.48016	5.52114	5.05186	3.61386	3.82192	4.68256	10.2825	7.90935	8.32172	6.69512	3.67761	5.56152		4.40155	8.30216	1.88619
Mpp7	0.181791	-0.357408	-0.773079	-1.85764	-0.49141	1		44.8061	41.7191	26.4182	23.3838	28.4008	32.5698	49.63	48.7834	34.4889	32.6108	11.6269	10.7997		22.1999	41.3783	1.8639
Rmrp	0.392611	-0.074577	-0.350117	-0.211136	-0.107559	1		0.887631	0.793664	0.356602	0.531451	0.757794	0.659027	1.28873	1.54395	0.77053	0.725305	0.7921	0.388013		0.580831	1.08213	1.86307
Il22ra2	-0.014471	0.4441	-0.206248	-0.415922	0.089394	1		0.771853	0.759157	0.564619	0.496021	0.889584	0.867141	0.493558	1.00221	1.32531	1.47851	0.452629	0.194006		0.577333	1.0749	1.86183
Fuk	0.496447	0.569526	-0.028765	-0.494709	-0.329101	1		8.25883	8.35073	8.76645	7.47574	6.95194	5.86187	12.0099	12.2432	12.7291	12.8881	5.2901	5.9172		6.71055	12.4676	1.85791
Mfsd2a	0.145252	0.353233	-0.336863	-0.547928	-0.266343	1		2.70149	2.55353	1.90187	1.84236	1.81212	2.21988	3.07103	2.95246	3.97593	3.29177	1.66907	1.29338		1.78978	3.3228	1.85654
Gnat2	0.322992	0.456428	-0.08221	-0.373751	0.106453	1		0.849039	1.27676	1.18867	0.708601	1.05432	1.38743	1.56293	1.59812	1.54106	2.12012	0.537496	0.646688		0.920534	1.70556	1.85279
Ubxn11	0.505316	0.291998	0.041588	-0.498774	-0.093154	1		1.77526	1.4493	1.78301	1.59435	0.955479	1.9424	2.11133	3.30459	1.94173	2.45488	0.7921	0.905364		1.32878	2.45313	1.84615
Brca2	0.549719	0.519068	-0.438154	-0.384696	-0.152648	1		27.6324	25.7768	22.8819	16.0144	24.7107	23.1353	39.1008	40.0072	40.4682	36.9348	18.1617	22.2784		21.1971	39.1277	1.8459
H2afy2	-0.203958	0.598586	-0.768351	-0.726045	0.409558	1		1.23497	1.48381	0.416035	0.3543	1.94391	2.32394	0.904856	1.19182	2.1883	2.95701	0.367761	0.485016		0.981826	1.8105	1.84401
Ptprv	0.592587	0.219024	-0.058073	-0.282916	-0.260245	1		2.04541	2.27747	2.58536	1.48806	2.27338	1.00588	4.8259	2.70868	2.68144	2.67805	0.933546	2.26341		1.75827	3.22352	1.83334
Znrd1as	0.241282	0.449203	-0.031881	-0.497795	-0.338938	1		2.04541	2.96761	2.73395	2.1258	1.84506	1.6996	2.68715	3.60255	3.39033	4.18445	1.18815	1.77839		1.89516	3.46612	1.82893
Fam185a	0.137399	-0.359693	-1.09932	-0.93887	-0.599156	1		13.0829	11.8705	6.15138	4.42876	9.65364	6.13936	14.8616	12.785	9.49292	9.51265	6.3368	5.72319		6.40552	11.663	1.82078
Ralgps1	0.302625	0.206474	-0.245062	-0.643734	-0.043207	1		2.00682	1.65634	1.39669	1.38177	2.10864	1.38743	2.30327	2.6816	2.21913	2.3154	0.622364	1.00237		1.31654	2.37985	1.80765
Slc6a13	0.527784	0.160278	-0.549099	-1.16182	0.114517	1		12.9285	15.7698	10.3712	8.6095	15.4524	15.782	20.2907	21.9674	15.5955	16.7099	5.77101	5.94953		10.3226	18.6409	1.80583
2610015P09Rik	0.428542	0.324162	-0.175126	-0.404755	-0.416461	1		5.40297	4.24438	3.92262	4.39333	3.3277	3.39919	6.44367	7.23218	6.47245	6.1093	2.65919	4.1388		3.64014	6.5644	1.80334
Net1	0.341361	0.223713	-0.53218	-0.434166	-0.693363	1		54.4543	54.7628	38.8399	36.0678	36.0117	30.7662	67.3432	71.5634	63.1526	64.7195	38.4734	41.8407		36.9999	66.6947	1.80256
Rsph1	0.069239	0.049537	-0.325522	-0.226261	0.161394	1		0.270149	0.310564	0.0594336	0	0.296528	0.589656	0.274199	0.433389	0.308212	0.362652	0.141446	0.0646688		0.191955	0.344613	1.79528
Unc13b	0.339206	-0.406987	-0.151739	-0.826346	-0.402181	1		1.62089	1.38029	1.54527	0.956611	1.02137	0.763084	1.64519	2.6816	0.739708	1.03216	0.367761	0.452682		0.851131	1.52467	1.79134
9430020K01Rik	-0.156309	-0.00028	-1.42171	-0.563017	-0.617013	1		12.697	8.6958	2.76366	3.96817	7.18257	6.06999	9.15824	9.83252	10.2018	11.1864	7.27035	6.56389		5.63644	10.0948	1.79098
Zfp473	0.357837	0.244467	-0.204413	-0.355014	-0.431123	1		3.47334	2.65705	2.08018	2.97612	2.50401	1.52617	4.05814	4.36098	4.28414	3.34756	1.86709	2.48975		2.24055	4.01271	1.79094
5430416N02Rik	0.331167	0.106537	-0.517766	-0.375006	-0.359637	1		3.31897	3.72677	2.97168	1.34634	2.89939	2.15051	5.1001	4.27972	3.94511	3.7939	2.29143	2.68376		2.39052	4.27971	1.79029
Ccdc18	0.18006	-0.160191	-0.742481	-0.730201	-0.62229	1		8.83772	6.90143	5.37874	3.22413	5.53519	3.98885	9.18566	8.91157	7.45873	6.41616	3.423	5.27051		4.47007	7.99303	1.78812
Ribc1	0.262838	0.381131	-0.195905	-0.360014	-0.293601	1		2.54712	2.65705	2.19904	2.09037	2.10864	1.76897	2.85167	3.79216	3.42115	3.96128	1.64078	1.9724		1.96337	3.50656	1.78599
Psma8	2.4505	-1.21113	-2.06945	2.25577	-2.02363	1		3.01023	3.65776	0.0297168	0.03543	0.13179	0	23.0601	22.3195	0.739708	1.00427	17.5394	21.8581		6.59906	11.7809	1.78524
Slc36a2	0.535448	0.332066	-0.637191	-0.025806	-0.129342	1		4.97845	3.10564	2.10989	2.37381	3.85486	3.36451	6.14205	6.47375	5.39371	5.30031	3.73419	4.17114		3.26807	5.82745	1.78315
Slc25a47	0.305502	0.247389	-0.376012	-0.195297	0.174994	1		0.810446	0.793664	0.564619	0.21258	0.889584	1.17931	1.34357	1.11056	1.07874	1.19954	0.565786	0.582019		0.66565	1.1831	1.77737
1700066B19Rik	0.666679	0.240692	-0.11071	-0.57221	0.518484	1		0.887631	0.897185	0.83207	0.673171	1.54854	1.87302	2.16617	1.8419	1.35613	1.11585	0.254604	0.29101		0.912069	1.62002	1.7762
Gm14023	-0.059797	0.001459	-0.260698	-0.34153	-0.126122	1		0.308741	0.655636	0.297168	0.17715	0.230633	0.485599	0.356459	0.487563	0.493139	0.474238	0.113157	0.226341		0.255008	0.45285	1.77582
Anks1	0.545264	0.696768	-0.1829	-0.780452	0.215618	1		82.5497	66.4952	74.7972	56.2629	89.4197	83.9739	117.357	101.061	129.202	113.622	40.9912	44.9448		65.0649	115.311	1.77224
Ppm1l	0.081211	-0.186329	-0.885113	-0.43298	-0.323967	1		2.6243	1.31127	0.505186	0.708601	1.28495	1.4568	2.19359	2.08569	1.26367	1.95274	1.10328	1.29338		1.0587	1.87392	1.77002
Ppid	0.644565	0.354207	-0.674417	-0.164287	-0.137293	1		106.709	111.147	78.1849	57.5738	93.7029	104.196	166.74	174.954	151.887	127.152	98.1921	96.0009		87.975	155.183	1.76394
Slc37a1	0.246612	-0.053583	-1.04775	-0.66334	-0.374925	1		22.1908	21.0494	12.1245	7.75918	18.9778	13.9089	26.1037	25.57	22.9001	18.6906	12.5322	14.0331		13.2226	23.3161	1.76335
Fgfr1op	0.545119	0.123639	-0.432535	-0.361503	-0.544108	1		32.688	35.9909	28.439	21.9312	22.4702	24.0025	54.7849	46.3456	42.225	32.7782	26.5636	26.4495		24.976	44.0334	1.76303
Xpc	0.491347	0.524372	-0.580122	-0.45469	0.065981	1		56.8856	68.6692	53.4902	29.8321	65.1703	66.3536	89.2517	88.0593	92.8642	88.5988	46.2247	44.8478		50.9865	89.6935	1.75916
Amotl2	0.168632	0.781414	-0.594858	0.168799	-0.272706	1		6.25201	5.52114	4.2495	2.86983	5.23866	4.16228	6.00495	7.47596	9.09225	12.5813	6.3368	7.1459		5.0005	8.7886	1.75755
Tfpi2	-0.203146	0.649394	0.356842	-0.758387	-0.608991	1		1.50511	2.31198	2.61508	2.8344	0.461266	1.35274	1.59035	1.46269	3.0513	4.07287	0.565786	0.873029		1.45038	2.5443	1.75423
Pak1	0.395875	-0.174163	-1.09797	-0.484288	-0.467258	1		73.7892	83.6453	38.3644	34.1191	59.042	54.283	101.865	105.909	70.7346	68.5692	54.5135	57.4582		49.63	86.7695	1.74833
Nrep	-0.116528	0.680535	0.104124	-0.811198	-0.556057	1		6.98527	7.2465	5.34902	10.0976	5.50224	3.53793	6.49851	6.47375	9.36964	14.6456	3.11182	4.1388		5.28956	9.24687	1.74813
Nr3c2	0.014672	0.040774	-0.045105	-0.35474	-0.20172	1		0.501705	0.448593	0.505186	0.3543	0.461266	0.104057	0.438718	0.541737	0.616424	0.418445	0.113157	0.194006		0.288662	0.503831	1.7454
Hmgn5	0.246943	-0.212672	-0.876689	-0.620645	-0.740037	1		59.1626	67.1164	38.8101	29.0526	39.7018	35.1019	73.8966	76.3307	56.2795	52.4172	35.4182	46.0119		37.3494	64.731	1.73312
Gm16973	0.443711	-0.059279	-0.253806	-0.246819	-0.235848	1		1.46652	1.41479	1.45612	0.637741	1.41675	0.728398	2.82425	1.81482	1.54106	1.14375	1.0467	1.06704		1.05879	1.83097	1.7293
Prdx6	0.550357	0.657346	-0.441424	-0.134174	0.002935	1		272.271	291.861	216.992	197.912	257.485	307.8	426.132	400.939	434.425	456.468	269.795	244.06		249.007	429.491	1.72481
Bspry	0.176073	-0.152766	-0.515788	-0.32446	0.113923	1		0.57889	0.517607	0.0594336	0.10629	0.691899	0.659027	0.712917	0.785518	0.339033	0.446341	0.311182	0.161672		0.331584	0.570952	1.72189
[truncated: 583 more rows]

## Sheet: Cluster 2
	Log2FC							COUNTS PER MILLION
[truncated: 2,700 more rows]

## Sheet: Cluster 3
	Log2FC							COUNTS PER MILLION
[truncated: 1,312 more rows]

## Sheet: Cluster 4
	Log2FC							COUNTS PER MILLION
[truncated: 3,066 more rows]

## Sheet: Cluster 5
	Log2FC							COUNTS PER MILLION
[truncated: 2,230 more rows]

## Sheet: Cluster 6
	Log2FC							COUNTS PER MILLION
[truncated: 919 more rows]
